# Supplementary material for: Exploring the Therapeutic Composition and Mechanism of Jiang-Suan-Chu-Bi Recipe on Gouty Arthritis Using an Integrated Approach Based on Chemical Profile, Network Pharmacology and Experimental Support Using Molecular Cell Biology
Source: Front Pharmacol. 2020 Jan 31;10:1626. doi: 10.3389/fphar.2019.01626 (PMC7005212; doi:10.3389/fphar.2019.01626)
Supplement: Table S1 — Therapeutic targets of gouty arthritis. [file Table_1.xlsx]

## Sheet: 工作表1
							Disease	Gene
Pharm GKB	UGT1A10	CTD	SLC2A9	GAD数据库	ABCG2	TTD	Gouty arthritis	UGT1A10
	UGT1A3		IL1B		ACCN1		Gouty arthritis	UGT1A3
	UGT1A4		CD1B		AGBL4		Gouty arthritis	UGT1A4
	UGT1A5		CD14		APOA1		Gouty arthritis	UGT1A5
	UGT1A6		XDH		APOE		Gouty arthritis	UGT1A6
	UGT1A7		ALPK1		CNTLN		Gouty arthritis	UGT1A7
	UGT1A8		ABCG2		COMT		Gouty arthritis	UGT1A8
	UGT1A9		ALDH16A1		GCKR		Gouty arthritis	UGT1A9
			ABCG2		GRIK2		Gouty arthritis	SLC2A9
			HPRT1		IL1B		Gouty arthritis	IL1B
			SLC17A3		IL1R1		Gouty arthritis	CD1B
					IL4		Gouty arthritis	CD14
					IL6		Gouty arthritis	XDH
					LRRC16A		Gouty arthritis	ALPK1
					MAOA		Gouty arthritis	ABCG2
					MAP4K2		Gouty arthritis	ALDH16A1
					MRPS33P2		Gouty arthritis	HPRT1
					PDZK1		Gouty arthritis	SLC17A3
					PIK3C3		Gouty arthritis	ACCN1
					PRKG2		Gouty arthritis	AGBL4
					PYGM		Gouty arthritis	APOA1
					RASGRP2		Gouty arthritis	APOE
					RELN		Gouty arthritis	CNTLN
					SF1		Gouty arthritis	COMT
					SGK1		Gouty arthritis	GCKR
					SLC16A9		Gouty arthritis	GRIK2
					SLC17A1		Gouty arthritis	IL1R1
					SLC17A2		Gouty arthritis	IL4
					SLC17A3		Gouty arthritis	IL6
					SLC22A11		Gouty arthritis	LRRC16A
					SLC22A12		Gouty arthritis	MAOA
					SLC2A6		Gouty arthritis	MAP4K2
					SLC2A9		Gouty arthritis	MRPS33P2
					TAB3		Gouty arthritis	PDZK1
					TLL1		Gouty arthritis	PIK3C3
					TMSL3		Gouty arthritis	PRKG2
					TNF		Gouty arthritis	PYGM
					TTC6		Gouty arthritis	RASGRP2
					ZIC3		Gouty arthritis	RELN
							Gouty arthritis	SF1
							Gouty arthritis	SGK1
							Gouty arthritis	SLC16A9
							Gouty arthritis	SLC17A1
							Gouty arthritis	SLC17A2
							Gouty arthritis	SLC22A11
							Gouty arthritis	SLC22A12
							Gouty arthritis	SLC2A6
							Gouty arthritis	TAB3
							Gouty arthritis	TLL1
							Gouty arthritis	TMSL3
							Gouty arthritis	TNF
							Gouty arthritis	TTC6
							Gouty arthritis	ZIC3
							Gouty arthritis	ABCC1
							Gouty arthritis	PTGIR
							Gouty arthritis	PPARG
							Gouty arthritis	PPARA
							Gouty arthritis	PTGS2
							Gouty arthritis	PTGS1
							Gouty arthritis	AKR1B1
							Gouty arthritis	SLC22A18
							Gouty arthritis	FABP1
							Gouty arthritis	PNP
							Gouty arthritis	NLRP3
							Gouty arthritis	UMOD
							Gouty arthritis	PRPS1
							Gouty arthritis	CRP
							Gouty arthritis	TLR4
							Gouty arthritis	IL17A
							Gouty arthritis	SLC37A4
							Gouty arthritis	HLA-B
							Gouty arthritis	MMP3
							Gouty arthritis	HNF1B
							Gouty arthritis	TGFB1
							Gouty arthritis	NOD2
							Gouty arthritis	DARS2
							Gouty arthritis	TNFSF11
							Gouty arthritis	CXCL8
							Gouty arthritis	IL18
							Gouty arthritis	MEFV
							Gouty arthritis	IL1RN
							Gouty arthritis	MMP9
							Gouty arthritis	CCL2
							Gouty arthritis	G6PC
							Gouty arthritis	MUC1
							Gouty arthritis	MIR146A
							Gouty arthritis	TLR2
							Gouty arthritis	APRT
							Gouty arthritis	MIR155
							Gouty arthritis	CSF1
							Gouty arthritis	CSF2
							Gouty arthritis	ADSL
							Gouty arthritis	TIMP1
							Gouty arthritis	S100A9
							Gouty arthritis	MMP2
							Gouty arthritis	ALDH2
							Gouty arthritis	CARMIL1
							Gouty arthritis	IL6R
							Gouty arthritis	IL1RAPL2
							Gouty arthritis	UOX
							Gouty arthritis	INS
							Gouty arthritis	CCL20
							Gouty arthritis	VDR
							Gouty arthritis	S100A8
							Gouty arthritis	CASP1
							Gouty arthritis	HP
							Gouty arthritis	NOS2
							Gouty arthritis	PFKM
							Gouty arthritis	CARD8
							Gouty arthritis	SLC17A5
							Gouty arthritis	PIK3CG
							Gouty arthritis	NGF
							Gouty arthritis	SERPINE1
							Gouty arthritis	PLAU
							Gouty arthritis	CTSB
							Gouty arthritis	LPL
							Gouty arthritis	APP
							Gouty arthritis	PPAT
							Gouty arthritis	BMP2
							Gouty arthritis	RAPGEF3
							Gouty arthritis	RAPGEF4
							Gouty arthritis	GALK1
							Gouty arthritis	APOA2
							Gouty arthritis	TREM1
							Gouty arthritis	P2RX7
							Gouty arthritis	CST3
							Gouty arthritis	IL16
							Gouty arthritis	MAPK14
							Gouty arthritis	POMC
							Gouty arthritis	DLL1
							Gouty arthritis	ADA
							Gouty arthritis	RELA
							Gouty arthritis	PHKA2
							Gouty arthritis	APOC2
							Gouty arthritis	G6PC3
							Gouty arthritis	SEC61A1
							Gouty arthritis	PPARGC1B
							Gouty arthritis	MAPK1
							Gouty arthritis	CXCL2
							Gouty arthritis	MC3R
							Gouty arthritis	F2
							Gouty arthritis	HTR3A
							Gouty arthritis	SYK
							Gouty arthritis	CR1
							Gouty arthritis	HMOX1
							Gouty arthritis	TLR5
							Gouty arthritis	SRC
							Gouty arthritis	LPA
							Gouty arthritis	CLEC12A
							Gouty arthritis	PLA2G4A
							Gouty arthritis	INPP5D
							Gouty arthritis	MYD88
							Gouty arthritis	MIR488
							Gouty arthritis	MIR920
							Gouty arthritis	REN
							Gouty arthritis	PLAA
							Gouty arthritis	MC1R
							Gouty arthritis	TEC
							Gouty arthritis	MC5R
							Gouty arthritis	TERT
							Gouty arthritis	NFE2L2
							Gouty arthritis	CHKB
							Gouty arthritis	KLRG1
							Gouty arthritis	SLC22A6
							Gouty arthritis	WDR1
							Gouty arthritis	GAD1
							Gouty arthritis	MYH9
							Gouty arthritis	ARHGAP26
							Gouty arthritis	AGK
							Gouty arthritis	SLC10A2
							Gouty arthritis	MYO9A
							Gouty arthritis	METTL6
							Gouty arthritis	LINC01428
							Gouty arthritis	MCKD2
							Gouty arthritis	NFKB1
