# Supplementary material for: Exploring the Therapeutic Composition and Mechanism of Jiang-Suan-Chu-Bi Recipe on Gouty Arthritis Using an Integrated Approach Based on Chemical Profile, Network Pharmacology and Experimental Support Using Molecular Cell Biology
Source: Front Pharmacol. 2020 Jan 31;10:1626. doi: 10.3389/fphar.2019.01626 (PMC7005212; doi:10.3389/fphar.2019.01626)
Supplement: Table S2 — Compound targets for JSCBR. [file Table_2.xlsx]

## Sheet: 工作表1
	Compound	Gene
47	Amurenlaetone B	A1BG
87	Licorice glycoside B	A1BG
47	Amurenlaetone B	A1CF
87	Licorice glycoside B	A1CF
20	9, 10-dihydro- 2-methyl-anthracen	A2ML1
105	phellodenol D	A4GALT
6	Atractylenolide III sulfate	AAA1
58	Atractylenolide III	AAA1
41	7-o-glucoptranoside of 1-(p-hydroxybenzyl)-6,7-dihydroxy-N-methylisoquinoline	AACS
113	Macedonoside C	AACS
20	9, 10-dihydro- 2-methyl-anthracen	AAED1
1	Arginine	AARD
1	Arginine	AARD
9	Tyrosine	AATK
7	Malic acid	ABAT
12	Succinic acid	ABAT
15	Leucine	ABAT
47	Amurenlaetone B	ABCA12
87	Licorice glycoside B	ABCA12
113	Macedonoside C	ABCA3
20	9, 10-dihydro- 2-methyl-anthracen	ABCA9
47	Amurenlaetone B	ABCB1
87	Licorice glycoside B	ABCB1
119	Glycyrrhizic acid	ABCB1
47	Amurenlaetone B	ABCB1
87	Licorice glycoside B	ABCB1
47	Amurenlaetone B	ABCB10
87	Licorice glycoside B	ABCB10
47	Amurenlaetone B	ABCB11
87	Licorice glycoside B	ABCB11
47	Amurenlaetone B	ABCB11
87	Licorice glycoside B	ABCB11
47	Amurenlaetone B	ABCB4
87	Licorice glycoside B	ABCB4
47	Amurenlaetone B	ABCB4
87	Licorice glycoside B	ABCB4
47	Amurenlaetone B	ABCB5
87	Licorice glycoside B	ABCB5
20	9, 10-dihydro- 2-methyl-anthracen	ABCB5
47	Amurenlaetone B	ABCB5
87	Licorice glycoside B	ABCB6
113	Macedonoside C	ABCB6
113	Macedonoside C	ABCB7
113	Macedonoside C	ABCB7
20	9, 10-dihydro- 2-methyl-anthracen	ABCB8
113	Macedonoside C	ABCB8
113	Macedonoside C	ABCB9
105	phellodenol D	ABCB9
113	Macedonoside C	ABCB9
119	Glycyrrhizic acid	ABCC1
47	Amurenlaetone B	ABCC10
87	Licorice glycoside B	ABCC11
113	Macedonoside C	ABCC12
113	Macedonoside C	ABCC12
102	Uralsaponin E	ABCC2
113	Macedonoside C	ABCC3
113	Macedonoside C	ABCC3
20	9, 10-dihydro- 2-methyl-anthracen	ABCC3
113	Macedonoside C	ABCC4
105	phellodenol D	ABCC4
105	phellodenol D	ABCC4
105	phellodenol D	ABCC5
105	phellodenol D	ABCC6
102	Uralsaponin E	ABCC6
41	7-o-glucoptranoside of 1-(p-hydroxybenzyl)-6,7-dihydroxy-N-methylisoquinoline	ABCC8
28	(-)-epicatechin	ABCC9
95	22-Acetoxyl licorice-saponin G2	ABCC9
96	22-Hydroxy-licorice-saponin G2	ABCD1
110	Licorice-saponin G2	ABCD2
119	Glycyrrhizic acid	ABCD3
7	Malic acid	ABCD4
8	Pyroglutamic acid	ABCE1
12	Succinic acid	ABCG1
16	Gallic acid	ABCG2
18	Gallic acid -O- diglucoside	ABCG2
23	Chlorogenic acid	ABCG2
25	p-Hydroxybenzyl malonic acid	ABCG2
29	Neochlorogenic acid	ABCG2
32	Cryptochlorogenin acid	ABHD10
33	3-O-Feruloylquinic acid	ABHD10
35	Caffeic acid	ABHD10
36	Vanillic acid	ABHD10
54	cyclohexanecarboxylic acid	ABHD10
56	Ferulic acid	ABHD10
61	cinnamic acid	ABHD10
70	Laccaic acid D-O-glucose	ABHD10
77	Azelaic acid	ABHD10
116	Glycyrrhetic acid	ABHD10
123	Z-11-hexadecenoic acid	ABHD10
134	oleanolic acid	ABHD10
135	tetradecanoic acid	ABHD10
138	Octadecanoic acid	ABHD10
139	Hexadecanoic acid	ABHD10
47	Amurenlaetone B	ABHD10
87	Licorice glycoside B	ABHD10
47	Amurenlaetone B	ABHD10
87	Licorice glycoside B	ABHD10
20	9, 10-dihydro- 2-methyl-anthracen	ABHD10
18	Gallic acid -O- diglucoside	ABHD10
9	Tyrosine	ABHD10
41	7-o-glucoptranoside of 1-(p-hydroxybenzyl)-6,7-dihydroxy-N-methylisoquinoline	ABHD10
9	Tyrosine	ABHD14B
55	Astragaloside V/VI/VII	ABHD14B
113	Macedonoside C	ABHD16A
9	Tyrosine	ABHD16A
55	Astragaloside V/VI/VII	ABHD17B
113	Macedonoside C	ABHD5
47	Amurenlaetone B	ABI2
87	Licorice glycoside B	ABI3BP
41	7-o-glucoptranoside of 1-(p-hydroxybenzyl)-6,7-dihydroxy-N-methylisoquinoline	ABL1
113	Macedonoside C	ABL1
47	Amurenlaetone B	ABL1
87	Licorice glycoside B	ABL2
41	7-o-glucoptranoside of 1-(p-hydroxybenzyl)-6,7-dihydroxy-N-methylisoquinoline	ABL2
20	9, 10-dihydro- 2-methyl-anthracen	ABL2
113	Macedonoside C	ABO
126	Osthole	ABO
113	Macedonoside C	ABRA
6	Atractylenolide III sulfate	ABRACL
44	Hexyl-b-D-glucoside sulfate	ABRAXAS2
112	22β-Acetoxy-licorice-saponin B2	ABRAXAS2
12	Succinic acid	ABT1
28	(-)-epicatechin	ACAD9
9	Tyrosine	ACADM
76	columbianein	ACADM
127	Columbianadin	ACADS
105	phellodenol D	ACAN
20	9, 10-dihydro- 2-methyl-anthracen	ACAN
113	Macedonoside C	ACAP2
113	Macedonoside C	ACAT2
113	Macedonoside C	ACE
7	Malic acid	ACHE
8	Pyroglutamic acid	ACHE
12	Succinic acid	ACHE
16	Gallic acid	ACKR1
18	Gallic acid -O- diglucoside	ACKR2
23	Chlorogenic acid	ACKR2
25	p-Hydroxybenzyl malonic acid	ACKR3
29	Neochlorogenic acid	ACKR4
32	Cryptochlorogenin acid	ACOD1
33	3-O-Feruloylquinic acid	ACOD1
35	Caffeic acid	ACOD1
36	Vanillic acid	ACOD1
54	cyclohexanecarboxylic acid	ACOD1
56	Ferulic acid	ACOD1
61	cinnamic acid	ACOD1
70	Laccaic acid D-O-glucose	ACOD1
77	Azelaic acid	ACOD1
116	Glycyrrhetic acid	ACOD1
123	Z-11-hexadecenoic acid	ACOD1
134	oleanolic acid	ACOD1
135	tetradecanoic acid	ACOD1
138	Octadecanoic acid	ACOD1
139	Hexadecanoic acid	ACOD1
6	Atractylenolide III sulfate	ACOD1
58	Atractylenolide III	ACOD1
20	9, 10-dihydro- 2-methyl-anthracen	ACOD1
7	Malic acid	ACOD1
8	Pyroglutamic acid	ACOD1
9	Tyrosine	ACOD1
12	Succinic acid	ACOD1
16	Gallic acid	ACOD1
18	Gallic acid -O- diglucoside	ACOT8
23	Chlorogenic acid	ACOT8
25	p-Hydroxybenzyl malonic acid	ACOT9
29	Neochlorogenic acid	ACP1
32	Cryptochlorogenin acid	ACP1
33	3-O-Feruloylquinic acid	ACP1
35	Caffeic acid	ACP1
36	Vanillic acid	ACP1
41	7-o-glucoptranoside of 1-(p-hydroxybenzyl)-6,7-dihydroxy-N-methylisoquinoline	ACP1
54	cyclohexanecarboxylic acid	ACP1
56	Ferulic acid	ACP1
61	cinnamic acid	ACP1
70	Laccaic acid D-O-glucose	ACP1
77	Azelaic acid	ACP1
116	Glycyrrhetic acid	ACP1
123	Z-11-hexadecenoic acid	ACP1
134	oleanolic acid	ACP1
135	tetradecanoic acid	ACP1
138	Octadecanoic acid	ACP1
139	Hexadecanoic acid	ACP1
7	Malic acid	ACP1
8	Pyroglutamic acid	ACP1
12	Succinic acid	ACP1
16	Gallic acid	ACP1
18	Gallic acid -O- diglucoside	ACP1
23	Chlorogenic acid	ACP1
25	p-Hydroxybenzyl malonic acid	ACP1
29	Neochlorogenic acid	ACP1
32	Cryptochlorogenin acid	ACP2
33	3-O-Feruloylquinic acid	ACP2
35	Caffeic acid	ACP2
36	Vanillic acid	ACP2
54	cyclohexanecarboxylic acid	ACP2
56	Ferulic acid	ACP2
61	cinnamic acid	ACP2
70	Laccaic acid D-O-glucose	ACP2
77	Azelaic acid	ACP2
116	Glycyrrhetic acid	ACP2
123	Z-11-hexadecenoic acid	ACP2
134	oleanolic acid	ACP2
135	tetradecanoic acid	ACP2
138	Octadecanoic acid	ACP2
139	Hexadecanoic acid	ACP2
7	Malic acid	ACP2
8	Pyroglutamic acid	ACP2
12	Succinic acid	ACP2
16	Gallic acid	ACP2
18	Gallic acid -O- diglucoside	ACP2
23	Chlorogenic acid	ACP2
25	p-Hydroxybenzyl malonic acid	ACP2
29	Neochlorogenic acid	ACP2
32	Cryptochlorogenin acid	ACP4
33	3-O-Feruloylquinic acid	ACP4
35	Caffeic acid	ACP4
36	Vanillic acid	ACP4
54	cyclohexanecarboxylic acid	ACP4
56	Ferulic acid	ACP4
61	cinnamic acid	ACP4
70	Laccaic acid D-O-glucose	ACP4
77	Azelaic acid	ACP4
116	Glycyrrhetic acid	ACP4
123	Z-11-hexadecenoic acid	ACP4
134	oleanolic acid	ACP4
135	tetradecanoic acid	ACP4
138	Octadecanoic acid	ACP4
139	Hexadecanoic acid	ACP4
7	Malic acid	ACP4
8	Pyroglutamic acid	ACP4
12	Succinic acid	ACP4
16	Gallic acid	ACP4
18	Gallic acid -O- diglucoside	ACP4
23	Chlorogenic acid	ACP4
25	p-Hydroxybenzyl malonic acid	ACP4
29	Neochlorogenic acid	ACP4
32	Cryptochlorogenin acid	ACP5
33	3-O-Feruloylquinic acid	ACP5
35	Caffeic acid	ACP5
36	Vanillic acid	ACP5
54	cyclohexanecarboxylic acid	ACP5
56	Ferulic acid	ACP5
61	cinnamic acid	ACP5
70	Laccaic acid D-O-glucose	ACP5
77	Azelaic acid	ACP5
116	Glycyrrhetic acid	ACP5
123	Z-11-hexadecenoic acid	ACP5
134	oleanolic acid	ACP5
135	tetradecanoic acid	ACP5
138	Octadecanoic acid	ACP5
139	Hexadecanoic acid	ACP5
7	Malic acid	ACP5
8	Pyroglutamic acid	ACP5
12	Succinic acid	ACP5
16	Gallic acid	ACP5
18	Gallic acid -O- diglucoside	ACP5
23	Chlorogenic acid	ACP5
25	p-Hydroxybenzyl malonic acid	ACP5
29	Neochlorogenic acid	ACP5
32	Cryptochlorogenin acid	ACP6
33	3-O-Feruloylquinic acid	ACP6
35	Caffeic acid	ACP6
36	Vanillic acid	ACP6
54	cyclohexanecarboxylic acid	ACP6
56	Ferulic acid	ACP6
61	cinnamic acid	ACP6
70	Laccaic acid D-O-glucose	ACP6
77	Azelaic acid	ACP6
116	Glycyrrhetic acid	ACP6
123	Z-11-hexadecenoic acid	ACP6
134	oleanolic acid	ACP6
135	tetradecanoic acid	ACP6
138	Octadecanoic acid	ACP6
139	Hexadecanoic acid	ACP6
7	Malic acid	ACP6
8	Pyroglutamic acid	ACP6
12	Succinic acid	ACP6
16	Gallic acid	ACP6
18	Gallic acid -O- diglucoside	ACP6
23	Chlorogenic acid	ACP6
25	p-Hydroxybenzyl malonic acid	ACP6
29	Neochlorogenic acid	ACP6
32	Cryptochlorogenin acid	ACP7
33	3-O-Feruloylquinic acid	ACP7
35	Caffeic acid	ACP7
36	Vanillic acid	ACP7
54	cyclohexanecarboxylic acid	ACP7
56	Ferulic acid	ACP7
61	cinnamic acid	ACP7
70	Laccaic acid D-O-glucose	ACP7
77	Azelaic acid	ACP7
116	Glycyrrhetic acid	ACP7
123	Z-11-hexadecenoic acid	ACP7
134	oleanolic acid	ACP7
135	tetradecanoic acid	ACP7
138	Octadecanoic acid	ACP7
139	Hexadecanoic acid	ACP7
7	Malic acid	ACP7
8	Pyroglutamic acid	ACP7
12	Succinic acid	ACP7
16	Gallic acid	ACP7
18	Gallic acid -O- diglucoside	ACP7
23	Chlorogenic acid	ACP7
25	p-Hydroxybenzyl malonic acid	ACP7
29	Neochlorogenic acid	ACP7
32	Cryptochlorogenin acid	ACPP
33	3-O-Feruloylquinic acid	ACPP
35	Caffeic acid	ACPP
36	Vanillic acid	ACPP
54	cyclohexanecarboxylic acid	ACPP
56	Ferulic acid	ACPP
61	cinnamic acid	ACPP
70	Laccaic acid D-O-glucose	ACPP
77	Azelaic acid	ACPP
116	Glycyrrhetic acid	ACPP
123	Z-11-hexadecenoic acid	ACPP
134	oleanolic acid	ACPP
135	tetradecanoic acid	ACPP
138	Octadecanoic acid	ACPP
139	Hexadecanoic acid	ACPP
7	Malic acid	ACPP
8	Pyroglutamic acid	ACPP
12	Succinic acid	ACPP
16	Gallic acid	ACPP
18	Gallic acid -O- diglucoside	ACPP
23	Chlorogenic acid	ACPP
25	p-Hydroxybenzyl malonic acid	ACPP
29	Neochlorogenic acid	ACPP
32	Cryptochlorogenin acid	ACSBG1
33	3-O-Feruloylquinic acid	ACSBG1
35	Caffeic acid	ACSBG1
36	Vanillic acid	ACSBG1
54	cyclohexanecarboxylic acid	ACSBG1
56	Ferulic acid	ACSBG1
61	cinnamic acid	ACSBG1
70	Laccaic acid D-O-glucose	ACSBG1
77	Azelaic acid	ACSBG1
116	Glycyrrhetic acid	ACSBG1
123	Z-11-hexadecenoic acid	ACSBG1
134	oleanolic acid	ACSBG1
135	tetradecanoic acid	ACSBG1
138	Octadecanoic acid	ACSBG1
139	Hexadecanoic acid	ACSBG1
7	Malic acid	ACSBG1
8	Pyroglutamic acid	ACSBG1
12	Succinic acid	ACSBG1
16	Gallic acid	ACSBG1
18	Gallic acid -O- diglucoside	ACSBG1
23	Chlorogenic acid	ACSBG1
25	p-Hydroxybenzyl malonic acid	ACSBG1
29	Neochlorogenic acid	ACSBG1
32	Cryptochlorogenin acid	ACSBG2
33	3-O-Feruloylquinic acid	ACSBG2
35	Caffeic acid	ACSBG2
36	Vanillic acid	ACSBG2
54	cyclohexanecarboxylic acid	ACSBG2
56	Ferulic acid	ACSBG2
61	cinnamic acid	ACSBG2
70	Laccaic acid D-O-glucose	ACSBG2
77	Azelaic acid	ACSBG2
116	Glycyrrhetic acid	ACSBG2
123	Z-11-hexadecenoic acid	ACSBG2
134	oleanolic acid	ACSBG2
135	tetradecanoic acid	ACSBG2
138	Octadecanoic acid	ACSBG2
139	Hexadecanoic acid	ACSBG2
7	Malic acid	ACSBG2
8	Pyroglutamic acid	ACSBG2
12	Succinic acid	ACSBG2
16	Gallic acid	ACSBG2
18	Gallic acid -O- diglucoside	ACSBG2
23	Chlorogenic acid	ACSBG2
25	p-Hydroxybenzyl malonic acid	ACSBG2
29	Neochlorogenic acid	ACSBG2
32	Cryptochlorogenin acid	ACSF2
33	3-O-Feruloylquinic acid	ACSF2
35	Caffeic acid	ACSF2
36	Vanillic acid	ACSF2
54	cyclohexanecarboxylic acid	ACSF2
56	Ferulic acid	ACSF2
61	cinnamic acid	ACSF2
70	Laccaic acid D-O-glucose	ACSF2
77	Azelaic acid	ACSF2
116	Glycyrrhetic acid	ACSF2
123	Z-11-hexadecenoic acid	ACSF2
134	oleanolic acid	ACSF2
135	tetradecanoic acid	ACSF2
138	Octadecanoic acid	ACSF2
139	Hexadecanoic acid	ACSF2
7	Malic acid	ACSF2
8	Pyroglutamic acid	ACSF2
12	Succinic acid	ACSF2
16	Gallic acid	ACSF2
18	Gallic acid -O- diglucoside	ACSF2
23	Chlorogenic acid	ACSF2
25	p-Hydroxybenzyl malonic acid	ACSF2
29	Neochlorogenic acid	ACSF2
32	Cryptochlorogenin acid	ACSL1
33	3-O-Feruloylquinic acid	ACSL1
35	Caffeic acid	ACSL1
36	Vanillic acid	ACSL1
54	cyclohexanecarboxylic acid	ACSL1
56	Ferulic acid	ACSL1
61	cinnamic acid	ACSL1
70	Laccaic acid D-O-glucose	ACSL1
77	Azelaic acid	ACSL1
116	Glycyrrhetic acid	ACSL1
123	Z-11-hexadecenoic acid	ACSL1
134	oleanolic acid	ACSL1
135	tetradecanoic acid	ACSL1
138	Octadecanoic acid	ACSL1
139	Hexadecanoic acid	ACSL1
7	Malic acid	ACSL1
8	Pyroglutamic acid	ACSL1
12	Succinic acid	ACSL1
16	Gallic acid	ACSL1
18	Gallic acid -O- diglucoside	ACSL1
23	Chlorogenic acid	ACSL1
25	p-Hydroxybenzyl malonic acid	ACSL1
29	Neochlorogenic acid	ACSL1
32	Cryptochlorogenin acid	ACSL3
33	3-O-Feruloylquinic acid	ACSL3
35	Caffeic acid	ACSL3
36	Vanillic acid	ACSL3
54	cyclohexanecarboxylic acid	ACSL3
56	Ferulic acid	ACSL3
61	cinnamic acid	ACSL3
70	Laccaic acid D-O-glucose	ACSL3
77	Azelaic acid	ACSL3
116	Glycyrrhetic acid	ACSL3
123	Z-11-hexadecenoic acid	ACSL3
134	oleanolic acid	ACSL3
135	tetradecanoic acid	ACSL3
138	Octadecanoic acid	ACSL3
139	Hexadecanoic acid	ACSL3
7	Malic acid	ACSL3
8	Pyroglutamic acid	ACSL3
12	Succinic acid	ACSL3
16	Gallic acid	ACSL3
18	Gallic acid -O- diglucoside	ACSL3
23	Chlorogenic acid	ACSL3
25	p-Hydroxybenzyl malonic acid	ACSL3
29	Neochlorogenic acid	ACSL3
32	Cryptochlorogenin acid	ACSL4
33	3-O-Feruloylquinic acid	ACSL4
35	Caffeic acid	ACSL4
36	Vanillic acid	ACSL4
54	cyclohexanecarboxylic acid	ACSL4
56	Ferulic acid	ACSL4
61	cinnamic acid	ACSL4
70	Laccaic acid D-O-glucose	ACSL4
77	Azelaic acid	ACSL4
116	Glycyrrhetic acid	ACSL4
123	Z-11-hexadecenoic acid	ACSL4
134	oleanolic acid	ACSL4
135	tetradecanoic acid	ACSL4
138	Octadecanoic acid	ACSL4
139	Hexadecanoic acid	ACSL4
7	Malic acid	ACSL4
8	Pyroglutamic acid	ACSL4
12	Succinic acid	ACSL4
16	Gallic acid	ACSL4
18	Gallic acid -O- diglucoside	ACSL4
23	Chlorogenic acid	ACSL4
25	p-Hydroxybenzyl malonic acid	ACSL4
29	Neochlorogenic acid	ACSL4
32	Cryptochlorogenin acid	ACSL5
33	3-O-Feruloylquinic acid	ACSL5
35	Caffeic acid	ACSL5
36	Vanillic acid	ACSL5
54	cyclohexanecarboxylic acid	ACSL5
56	Ferulic acid	ACSL5
61	cinnamic acid	ACSL5
70	Laccaic acid D-O-glucose	ACSL5
77	Azelaic acid	ACSL5
116	Glycyrrhetic acid	ACSL5
123	Z-11-hexadecenoic acid	ACSL5
134	oleanolic acid	ACSL5
135	tetradecanoic acid	ACSL5
138	Octadecanoic acid	ACSL5
139	Hexadecanoic acid	ACSL5
7	Malic acid	ACSL5
8	Pyroglutamic acid	ACSL5
12	Succinic acid	ACSL5
16	Gallic acid	ACSL5
18	Gallic acid -O- diglucoside	ACSL5
23	Chlorogenic acid	ACSL5
25	p-Hydroxybenzyl malonic acid	ACSL5
29	Neochlorogenic acid	ACSL5
32	Cryptochlorogenin acid	ACSL6
33	3-O-Feruloylquinic acid	ACSL6
35	Caffeic acid	ACSL6
36	Vanillic acid	ACSL6
54	cyclohexanecarboxylic acid	ACSL6
56	Ferulic acid	ACSL6
61	cinnamic acid	ACSL6
70	Laccaic acid D-O-glucose	ACSL6
77	Azelaic acid	ACSL6
116	Glycyrrhetic acid	ACSL6
123	Z-11-hexadecenoic acid	ACSL6
134	oleanolic acid	ACSL6
135	tetradecanoic acid	ACSL6
138	Octadecanoic acid	ACSL6
139	Hexadecanoic acid	ACSL6
7	Malic acid	ACSL6
8	Pyroglutamic acid	ACSL6
12	Succinic acid	ACSL6
16	Gallic acid	ACSL6
18	Gallic acid -O- diglucoside	ACSL6
23	Chlorogenic acid	ACSL6
25	p-Hydroxybenzyl malonic acid	ACSL6
29	Neochlorogenic acid	ACSL6
32	Cryptochlorogenin acid	ACSM2B
33	3-O-Feruloylquinic acid	ACSM2B
35	Caffeic acid	ACSM2B
36	Vanillic acid	ACSM2B
54	cyclohexanecarboxylic acid	ACSM2B
56	Ferulic acid	ACSM2B
61	cinnamic acid	ACSM2B
70	Laccaic acid D-O-glucose	ACSM2B
77	Azelaic acid	ACSM2B
116	Glycyrrhetic acid	ACSM2B
123	Z-11-hexadecenoic acid	ACSM2B
134	oleanolic acid	ACSM2B
135	tetradecanoic acid	ACSM2B
138	Octadecanoic acid	ACSM2B
139	Hexadecanoic acid	ACSM2B
132	Citronellyl acetate	ACSM2B
132	Citronellyl acetate	ACSM2B
122	emodin	ACSM2B
47	Amurenlaetone B	ACSM2B
87	Licorice glycoside B	ACSM2B
20	9, 10-dihydro- 2-methyl-anthracen	ACSM2B
47	Amurenlaetone B	ACSM2B
87	Licorice glycoside B	ACSM2B
47	Amurenlaetone B	ACSS1
87	Licorice glycoside B	ACSS2
113	Macedonoside C	ACTA2
47	Amurenlaetone B	ACTL6B
87	Licorice glycoside B	ACTL6B
47	Amurenlaetone B	ACTL9
87	Licorice glycoside B	ACTR1B
7	Malic acid	ACTR1B
8	Pyroglutamic acid	ACTR3B
12	Succinic acid	ACTR3B
16	Gallic acid	ACTR3C
18	Gallic acid -O- diglucoside	ACVR1
23	Chlorogenic acid	ACVR1
25	p-Hydroxybenzyl malonic acid	ACVRL1
29	Neochlorogenic acid	ACVRL1
32	Cryptochlorogenin acid	ACY1
33	3-O-Feruloylquinic acid	ACY1
35	Caffeic acid	ACY1
36	Vanillic acid	ACY1
54	cyclohexanecarboxylic acid	ACY1
56	Ferulic acid	ACY1
61	cinnamic acid	ACY1
70	Laccaic acid D-O-glucose	ACY1
77	Azelaic acid	ACY1
116	Glycyrrhetic acid	ACY1
123	Z-11-hexadecenoic acid	ACY1
134	oleanolic acid	ACY1
135	tetradecanoic acid	ACY1
138	Octadecanoic acid	ACY1
139	Hexadecanoic acid	ACY1
6	Atractylenolide III sulfate	ACY1
7	Malic acid	ACY1
8	Pyroglutamic acid	ACY1
12	Succinic acid	ACY1
16	Gallic acid	ACY1
18	Gallic acid -O- diglucoside	ACY1
23	Chlorogenic acid	ACY1
25	p-Hydroxybenzyl malonic acid	ACY1
29	Neochlorogenic acid	ACY3
32	Cryptochlorogenin acid	ACY3
33	3-O-Feruloylquinic acid	ACY3
35	Caffeic acid	ACY3
36	Vanillic acid	ACY3
54	cyclohexanecarboxylic acid	ACY3
56	Ferulic acid	ACY3
58	Atractylenolide III	ACY3
61	cinnamic acid	ACY3
70	Laccaic acid D-O-glucose	ACY3
77	Azelaic acid	ACY3
113	Macedonoside C	ACY3
116	Glycyrrhetic acid	ACY3
123	Z-11-hexadecenoic acid	ACY3
134	oleanolic acid	ACY3
135	tetradecanoic acid	ACY3
138	Octadecanoic acid	ACY3
139	Hexadecanoic acid	ACY3
10	Adenosine	ACY3
10	Adenosine	ACY3
10	Adenosine	ACY3
10	Adenosine	ACY3
10	Adenosine	ACY3
6	Atractylenolide III sulfate	ACY3
58	Atractylenolide III	ACY3
20	9, 10-dihydro- 2-methyl-anthracen	ACY3
20	9, 10-dihydro- 2-methyl-anthracen	ADA
20	9, 10-dihydro- 2-methyl-anthracen	ADA2
47	Amurenlaetone B	ADAD1
87	Licorice glycoside B	ADAD2
10	Adenosine	ADAL
10	Adenosine	ADAM18
41	7-o-glucoptranoside of 1-(p-hydroxybenzyl)-6,7-dihydroxy-N-methylisoquinoline	ADAM18
41	7-o-glucoptranoside of 1-(p-hydroxybenzyl)-6,7-dihydroxy-N-methylisoquinoline	ADAM9
112	22β-Acetoxy-licorice-saponin B2	ADAMTS9
6	Atractylenolide III sulfate	ADAMTSL1
58	Atractylenolide III	ADAP2
55	Astragaloside V/VI/VII	ADAP2
20	9, 10-dihydro- 2-methyl-anthracen	ADAR
97	Licorice-saponin A3 (or isomer)	ADARB1
112	22β-Acetoxy-licorice-saponin B2	ADARB1
95	22-Acetoxyl licorice-saponin G2	ADARB2
96	22-Hydroxy-licorice-saponin G2	ADARB2
110	Licorice-saponin G2	ADCY3
12	Succinic acid	ADCY3
5	Proline	ADCY5
7	Malic acid	ADCY9
8	Pyroglutamic acid	ADGRA3
12	Succinic acid	ADGRB2
139	Hexadecanoic acid	ADGRG2
5	Proline	ADGRG2
7	Malic acid	ADGRG2
8	Pyroglutamic acid	ADH1A
12	Succinic acid	ADH1B
15	Leucine	ADH1B
139	Hexadecanoic acid	ADH1B
6	Atractylenolide III sulfate	ADH1B
58	Atractylenolide III	ADH1B
55	Astragaloside V/VI/VII	ADH1C
119	Glycyrrhizic acid	ADH1C
119	Glycyrrhizic acid	ADH1C
10	Adenosine	ADH1C
10	Adenosine	ADH1C
10	Adenosine	ADH1C
10	Adenosine	ADH5
10	Adenosine	ADH5
97	Licorice-saponin A3 (or isomer)	ADH6
9	Tyrosine	ADIPOR1
21	Codonopsine	ADIPOR2
26	Paeonol	ADK
56	Ferulic acid	ADORA1
80	3-methoxy-4-hydroxyphenylethanol	ADORA1
126	Osthole	ADORA1
133	Litcubine	ADORA1
9	Tyrosine	ADORA2A
21	Codonopsine	ADORA2A
26	Paeonol	ADORA2A
76	columbianein	ADORA2B
80	3-methoxy-4-hydroxyphenylethanol	ADORA2B
126	Osthole	ADORA2B
127	Columbianadin	ADORA3
130	α-Selinene	ADORA3
133	Litcubine	ADRA1A
26	Paeonol	ADRA1A
80	3-methoxy-4-hydroxyphenylethanol	ADRA1A
133	Litcubine	ADRA1A
9	Tyrosine	ADRA1A
21	Codonopsine	ADRA1A
26	Paeonol	ADRA1A
31	umbelliferone	ADRA1A
35	Caffeic acid	ADRA1A
36	Vanillic acid	ADRA1B
56	Ferulic acid	ADRA1B
80	3-methoxy-4-hydroxyphenylethanol	ADRA1B
9	Tyrosine	ADRA1B
26	Paeonol	ADRA1B
31	umbelliferone	ADRA1B
56	Ferulic acid	ADRA1B
80	3-methoxy-4-hydroxyphenylethanol	ADRA1B
133	Litcubine	ADRA1B
9	Tyrosine	ADRA1B
21	Codonopsine	ADRA1D
26	Paeonol	ADRA1D
31	umbelliferone	ADRA1D
35	Caffeic acid	ADRA1D
80	3-methoxy-4-hydroxyphenylethanol	ADRA2A
9	Tyrosine	ADRA2A
21	Codonopsine	ADRA2A
26	Paeonol	ADRA2A
35	Caffeic acid	ADRA2A
80	3-methoxy-4-hydroxyphenylethanol	ADRA2A
9	Tyrosine	ADRA2A
21	Codonopsine	ADRA2A
26	Paeonol	ADRA2B
35	Caffeic acid	ADRA2B
56	Ferulic acid	ADRA2B
62	Liquiritigenin	ADRA2B
76	columbianein	ADRA2B
80	3-methoxy-4-hydroxyphenylethanol	ADRA2B
126	Osthole	ADRA2C
127	Columbianadin	ADRA2C
133	Litcubine	ADRA2C
7	Malic acid	ADRA2C
8	Pyroglutamic acid	ADRA2C
12	Succinic acid	ADRA2C
16	Gallic acid	ADRB1
18	Gallic acid -O- diglucoside	ADRB1
23	Chlorogenic acid	ADRB1
25	p-Hydroxybenzyl malonic acid	ADRB1
29	Neochlorogenic acid	ADRB1
32	Cryptochlorogenin acid	ADRB2
33	3-O-Feruloylquinic acid	ADRB2
35	Caffeic acid	ADRB2
36	Vanillic acid	ADRB2
54	cyclohexanecarboxylic acid	ADRB2
56	Ferulic acid	ADRB2
61	cinnamic acid	ADRB2
70	Laccaic acid D-O-glucose	ADRB2
77	Azelaic acid	ADRB2
92	Senkyunolide H	ADRB2
106	shancigusin H	ADRB2
116	Glycyrrhetic acid	ADSS
123	Z-11-hexadecenoic acid	ADSS
134	oleanolic acid	ADSS
135	tetradecanoic acid	ADSS
138	Octadecanoic acid	ADSS
139	Hexadecanoic acid	ADSS
7	Malic acid	ADSS
41	7-o-glucoptranoside of 1-(p-hydroxybenzyl)-6,7-dihydroxy-N-methylisoquinoline	ADSS
47	Amurenlaetone B	ADSS
87	Licorice glycoside B	ADSS
102	Uralsaponin E	ADSS
96	22-Hydroxy-licorice-saponin G2	ADSS
110	Licorice-saponin G2	ADSS
20	9, 10-dihydro- 2-methyl-anthracen	ADSS
6	Atractylenolide III sulfate	ADSS
58	Atractylenolide III	ADSS
7	Malic acid	ADSS
8	Pyroglutamic acid	ADSS
12	Succinic acid	ADSS
16	Gallic acid	ADSS
18	Gallic acid -O- diglucoside	ADSS
23	Chlorogenic acid	ADSS
25	p-Hydroxybenzyl malonic acid	ADSS
29	Neochlorogenic acid	ADSS
32	Cryptochlorogenin acid	ADSS
33	3-O-Feruloylquinic acid	ADSSL1
35	Caffeic acid	AES
36	Vanillic acid	AFF1
54	cyclohexanecarboxylic acid	AFF1
56	Ferulic acid	AFF2
61	cinnamic acid	AGAP1
70	Laccaic acid D-O-glucose	AGAP1
77	Azelaic acid	AGAP9
116	Glycyrrhetic acid	AGL
123	Z-11-hexadecenoic acid	AGL
134	oleanolic acid	AGPAT1
135	tetradecanoic acid	AGPAT1
138	Octadecanoic acid	AGPAT1
139	Hexadecanoic acid	AGPAT1
7	Malic acid	AGPAT1
8	Pyroglutamic acid	AGPAT1
12	Succinic acid	AGPAT1
16	Gallic acid	AGPAT1
18	Gallic acid -O- diglucoside	AGPAT1
23	Chlorogenic acid	AGPAT1
25	p-Hydroxybenzyl malonic acid	AGPAT1
29	Neochlorogenic acid	AGPAT1
32	Cryptochlorogenin acid	AGPAT1
33	3-O-Feruloylquinic acid	AGPAT1
35	Caffeic acid	AGPAT1
36	Vanillic acid	AGPAT1
54	cyclohexanecarboxylic acid	AGPAT1
56	Ferulic acid	AGPAT1
61	cinnamic acid	AGPAT1
70	Laccaic acid D-O-glucose	AGPAT1
77	Azelaic acid	AGPAT1
116	Glycyrrhetic acid	AGPAT1
123	Z-11-hexadecenoic acid	AGPAT1
134	oleanolic acid	AGPAT2
135	tetradecanoic acid	AGPAT2
138	Octadecanoic acid	AGPAT2
139	Hexadecanoic acid	AGPAT2
7	Malic acid	AGPAT2
8	Pyroglutamic acid	AGPAT2
12	Succinic acid	AGPAT2
16	Gallic acid	AGPAT2
18	Gallic acid -O- diglucoside	AGPAT2
23	Chlorogenic acid	AGPAT2
25	p-Hydroxybenzyl malonic acid	AGPAT2
29	Neochlorogenic acid	AGPAT2
32	Cryptochlorogenin acid	AGPAT2
33	3-O-Feruloylquinic acid	AGPAT2
35	Caffeic acid	AGPAT2
36	Vanillic acid	AGPAT2
54	cyclohexanecarboxylic acid	AGPAT2
56	Ferulic acid	AGPAT2
61	cinnamic acid	AGPAT2
70	Laccaic acid D-O-glucose	AGPAT2
77	Azelaic acid	AGPAT2
116	Glycyrrhetic acid	AGPAT2
123	Z-11-hexadecenoic acid	AGPAT2
134	oleanolic acid	AGPAT3
135	tetradecanoic acid	AGPAT3
138	Octadecanoic acid	AGPAT3
139	Hexadecanoic acid	AGPAT3
7	Malic acid	AGPAT3
8	Pyroglutamic acid	AGPAT3
12	Succinic acid	AGPAT3
16	Gallic acid	AGPAT3
18	Gallic acid -O- diglucoside	AGPAT3
23	Chlorogenic acid	AGPAT3
25	p-Hydroxybenzyl malonic acid	AGPAT3
29	Neochlorogenic acid	AGPAT3
32	Cryptochlorogenin acid	AGPAT3
33	3-O-Feruloylquinic acid	AGPAT3
35	Caffeic acid	AGPAT3
36	Vanillic acid	AGPAT3
54	cyclohexanecarboxylic acid	AGPAT3
56	Ferulic acid	AGPAT3
61	cinnamic acid	AGPAT3
70	Laccaic acid D-O-glucose	AGPAT3
77	Azelaic acid	AGPAT3
116	Glycyrrhetic acid	AGPAT3
123	Z-11-hexadecenoic acid	AGPAT3
134	oleanolic acid	AGPAT4
135	tetradecanoic acid	AGPAT4
138	Octadecanoic acid	AGPAT4
139	Hexadecanoic acid	AGPAT4
7	Malic acid	AGPAT4
8	Pyroglutamic acid	AGPAT4
12	Succinic acid	AGPAT4
16	Gallic acid	AGPAT4
18	Gallic acid -O- diglucoside	AGPAT4
23	Chlorogenic acid	AGPAT4
25	p-Hydroxybenzyl malonic acid	AGPAT4
29	Neochlorogenic acid	AGPAT4
32	Cryptochlorogenin acid	AGPAT4
33	3-O-Feruloylquinic acid	AGPAT4
35	Caffeic acid	AGPAT4
36	Vanillic acid	AGPAT4
54	cyclohexanecarboxylic acid	AGPAT4
56	Ferulic acid	AGPAT4
61	cinnamic acid	AGPAT4
70	Laccaic acid D-O-glucose	AGPAT4
77	Azelaic acid	AGPAT4
116	Glycyrrhetic acid	AGPAT4
123	Z-11-hexadecenoic acid	AGPAT4
134	oleanolic acid	AGPAT5
135	tetradecanoic acid	AGPAT5
138	Octadecanoic acid	AGPAT5
139	Hexadecanoic acid	AGPAT5
9	Tyrosine	AGPAT5
119	Glycyrrhizic acid	AGPAT5
7	Malic acid	AGPAT5
12	Succinic acid	AGPAT5
105	phellodenol D	AGPAT5
102	Uralsaponin E	AGPAT5
119	Glycyrrhizic acid	AGPAT5
102	Uralsaponin E	AGPAT5
26	Paeonol	AGPAT5
41	7-o-glucoptranoside of 1-(p-hydroxybenzyl)-6,7-dihydroxy-N-methylisoquinoline	AGPAT5
119	Glycyrrhizic acid	AGPAT5
20	9, 10-dihydro- 2-methyl-anthracen	AGPAT5
41	7-o-glucoptranoside of 1-(p-hydroxybenzyl)-6,7-dihydroxy-N-methylisoquinoline	AGPAT5
102	Uralsaponin E	AGPAT5
20	9, 10-dihydro- 2-methyl-anthracen	AGPAT5
20	9, 10-dihydro- 2-methyl-anthracen	AGPAT5
20	9, 10-dihydro- 2-methyl-anthracen	AGPAT5
105	phellodenol D	AGPAT5
105	phellodenol D	AGPAT5
113	Macedonoside C	AGTPBP1
13	Guanine	AGTR1
113	Macedonoside C	AGXT
47	Amurenlaetone B	AGXT
87	Licorice glycoside B	AGXT2
41	7-o-glucoptranoside of 1-(p-hydroxybenzyl)-6,7-dihydroxy-N-methylisoquinoline	AHR
20	9, 10-dihydro- 2-methyl-anthracen	AHR
41	7-o-glucoptranoside of 1-(p-hydroxybenzyl)-6,7-dihydroxy-N-methylisoquinoline	AHRR
20	9, 10-dihydro- 2-methyl-anthracen	AHSA1
5	Proline	AHSA1
7	Malic acid	AHSA1
12	Succinic acid	AIF1L
15	Leucine	AIFM2
47	Amurenlaetone B	AIMP1
66	Taxifolin	AJM1
68	quercitrin	AK8
87	Licorice glycoside B	AK9
94	Aloe emodin	AKAP1
115	Rhein	AKAP10
7	Malic acid	AKAP12
8	Pyroglutamic acid	AKAP13
12	Succinic acid	AKAP13
16	Gallic acid	AKAP17A
18	Gallic acid -O- diglucoside	AKAP17A
23	Chlorogenic acid	AKAP3
25	p-Hydroxybenzyl malonic acid	AKAP7
29	Neochlorogenic acid	AKAP8L
32	Cryptochlorogenin acid	AKAP9
33	3-O-Feruloylquinic acid	AKIP1
35	Caffeic acid	AKR1A1
36	Vanillic acid	AKR1A1
54	cyclohexanecarboxylic acid	AKR1A1
56	Ferulic acid	AKR1B1
61	cinnamic acid	AKR1B1
70	Laccaic acid D-O-glucose	AKR1B1
77	Azelaic acid	AKR1B1
92	Senkyunolide H	AKR1B1
106	shancigusin H	AKR1B1
113	Macedonoside C	AKR1B1
116	Glycyrrhetic acid	AKR1B1
119	Glycyrrhizic acid	AKR1B1
123	Z-11-hexadecenoic acid	AKR1B1
134	oleanolic acid	AKR1B1
135	tetradecanoic acid	AKR1B1
138	Octadecanoic acid	AKR1B1
139	Hexadecanoic acid	AKR1B1
6	Atractylenolide III sulfate	AKR1B10
7	Malic acid	AKR1B10
8	Pyroglutamic acid	AKR1B10
12	Succinic acid	AKR1B15
16	Gallic acid	AKR1B15
18	Gallic acid -O- diglucoside	AKR1B15
23	Chlorogenic acid	AKR1C1
25	p-Hydroxybenzyl malonic acid	AKR1C1
29	Neochlorogenic acid	AKR1C1
32	Cryptochlorogenin acid	AKR1C1
33	3-O-Feruloylquinic acid	AKR1C1
35	Caffeic acid	AKR1C1
36	Vanillic acid	AKR1C1
54	cyclohexanecarboxylic acid	AKR1C1
56	Ferulic acid	AKR1C1
58	Atractylenolide III	AKR1C1
61	cinnamic acid	AKR1C1
70	Laccaic acid D-O-glucose	AKR1C1
77	Azelaic acid	AKR1C1
116	Glycyrrhetic acid	AKR1C1
119	Glycyrrhizic acid	AKR1C1
123	Z-11-hexadecenoic acid	AKR1C1
134	oleanolic acid	AKR1C1
135	tetradecanoic acid	AKR1C1
138	Octadecanoic acid	AKR1C1
139	Hexadecanoic acid	AKR1C1
119	Glycyrrhizic acid	AKR1C1
2	Fructose	AKR1C1
105	phellodenol D	AKR1C1
113	Macedonoside C	AKR1C1
12	Succinic acid	AKR1C1
97	Licorice-saponin A3 (or isomer)	AKR1C1
26	Paeonol	AKR1C1
28	(-)-epicatechin	AKR1C2
47	Amurenlaetone B	AKR1C2
55	Astragaloside V/VI/VII	AKR1C2
87	Licorice glycoside B	AKR1C2
113	Macedonoside C	AKR1C2
119	Glycyrrhizic acid	AKR1C2
5	Proline	AKR1C2
47	Amurenlaetone B	AKR1C2
55	Astragaloside V/VI/VII	AKR1C2
87	Licorice glycoside B	AKR1C2
47	Amurenlaetone B	AKR1C2
55	Astragaloside V/VI/VII	AKR1C2
87	Licorice glycoside B	AKR1C2
7	Malic acid	AKR1C2
8	Pyroglutamic acid	AKR1C2
12	Succinic acid	AKR1C2
16	Gallic acid	AKR1C2
18	Gallic acid -O- diglucoside	AKR1C2
23	Chlorogenic acid	AKR1C2
25	p-Hydroxybenzyl malonic acid	AKR1C2
29	Neochlorogenic acid	AKR1C2
32	Cryptochlorogenin acid	AKR1C2
33	3-O-Feruloylquinic acid	AKR1C2
35	Caffeic acid	AKR1C2
36	Vanillic acid	AKR1C2
54	cyclohexanecarboxylic acid	AKR1C2
56	Ferulic acid	AKR1C3
61	cinnamic acid	AKR1E2
70	Laccaic acid D-O-glucose	AKR1E2
77	Azelaic acid	AKR1E2
116	Glycyrrhetic acid	AKR1E2
123	Z-11-hexadecenoic acid	AKR1E2
134	oleanolic acid	AKR7A2
135	tetradecanoic acid	AKR7A3
138	Octadecanoic acid	AKT1
139	Hexadecanoic acid	AKT1
7	Malic acid	AKT1
8	Pyroglutamic acid	AKT1
12	Succinic acid	AKT1
16	Gallic acid	AKT1
18	Gallic acid -O- diglucoside	AKT1
23	Chlorogenic acid	AKT1S1
25	p-Hydroxybenzyl malonic acid	AKT2
29	Neochlorogenic acid	AKT2
32	Cryptochlorogenin acid	AKT2
33	3-O-Feruloylquinic acid	AKT3
35	Caffeic acid	AKT3
36	Vanillic acid	AKT3
54	cyclohexanecarboxylic acid	ALAD
56	Ferulic acid	ALAD
61	cinnamic acid	ALAD
70	Laccaic acid D-O-glucose	ALAD
77	Azelaic acid	ALAD
92	Senkyunolide H	ALAD
106	shancigusin H	ALAD
116	Glycyrrhetic acid	ALAD
123	Z-11-hexadecenoic acid	ALAD
134	oleanolic acid	ALAD
135	tetradecanoic acid	ALAD
138	Octadecanoic acid	ALAD
139	Hexadecanoic acid	ALAD
7	Malic acid	ALAD
8	Pyroglutamic acid	ALAD
12	Succinic acid	ALAD
16	Gallic acid	ALAD
18	Gallic acid -O- diglucoside	ALAD
23	Chlorogenic acid	ALAD
25	p-Hydroxybenzyl malonic acid	ALAD
29	Neochlorogenic acid	ALAD
32	Cryptochlorogenin acid	ALAD
33	3-O-Feruloylquinic acid	ALAD
35	Caffeic acid	ALAS1
36	Vanillic acid	ALAS1
54	cyclohexanecarboxylic acid	ALAS1
56	Ferulic acid	ALAS1
61	cinnamic acid	ALAS1
70	Laccaic acid D-O-glucose	ALAS1
77	Azelaic acid	ALAS1
102	Uralsaponin E	ALAS1
116	Glycyrrhetic acid	ALAS1
123	Z-11-hexadecenoic acid	ALAS1
134	oleanolic acid	ALAS1
135	tetradecanoic acid	ALAS1
138	Octadecanoic acid	ALAS1
139	Hexadecanoic acid	ALAS1
20	9, 10-dihydro- 2-methyl-anthracen	ALAS1
20	9, 10-dihydro- 2-methyl-anthracen	ALAS1
97	Licorice-saponin A3 (or isomer)	ALAS1
6	Atractylenolide III sulfate	ALAS1
58	Atractylenolide III	ALAS1
112	22β-Acetoxy-licorice-saponin B2	ALAS1
12	Succinic acid	ALAS1
12	Succinic acid	ALAS1
25	p-Hydroxybenzyl malonic acid	ALAS1
20	9, 10-dihydro- 2-methyl-anthracen	ALAS1
2	Fructose	ALAS1
2	Fructose	ALAS2
47	Amurenlaetone B	ALAS2
87	Licorice glycoside B	ALAS2
2	Fructose	ALAS2
113	Macedonoside C	ALAS2
20	9, 10-dihydro- 2-methyl-anthracen	ALAS2
41	7-o-glucoptranoside of 1-(p-hydroxybenzyl)-6,7-dihydroxy-N-methylisoquinoline	ALAS2
20	9, 10-dihydro- 2-methyl-anthracen	ALAS2
41	7-o-glucoptranoside of 1-(p-hydroxybenzyl)-6,7-dihydroxy-N-methylisoquinoline	ALAS2
47	Amurenlaetone B	ALAS2
87	Licorice glycoside B	ALAS2
41	7-o-glucoptranoside of 1-(p-hydroxybenzyl)-6,7-dihydroxy-N-methylisoquinoline	ALAS2
41	7-o-glucoptranoside of 1-(p-hydroxybenzyl)-6,7-dihydroxy-N-methylisoquinoline	ALAS2
20	9, 10-dihydro- 2-methyl-anthracen	ALAS2
20	9, 10-dihydro- 2-methyl-anthracen	ALAS2
20	9, 10-dihydro- 2-methyl-anthracen	ALAS2
41	7-o-glucoptranoside of 1-(p-hydroxybenzyl)-6,7-dihydroxy-N-methylisoquinoline	ALAS2
9	Tyrosine	ALAS2
47	Amurenlaetone B	ALAS2
87	Licorice glycoside B	ALAS2
7	Malic acid	ALAS2
8	Pyroglutamic acid	ALAS2
12	Succinic acid	ALAS2
16	Gallic acid	ALAS2
18	Gallic acid -O- diglucoside	ALDH18A1
23	Chlorogenic acid	ALDH1A1
25	p-Hydroxybenzyl malonic acid	ALDH1A1
29	Neochlorogenic acid	ALDH1A2
32	Cryptochlorogenin acid	ALDH1A3
33	3-O-Feruloylquinic acid	ALDH1A3
35	Caffeic acid	ALDH1B1
36	Vanillic acid	ALDH1L1
54	cyclohexanecarboxylic acid	ALDH1L2
56	Ferulic acid	ALDH2
61	cinnamic acid	ALDH3A1
70	Laccaic acid D-O-glucose	ALDH3A1
77	Azelaic acid	ALDH3B2
102	Uralsaponin E	ALDH5A1
116	Glycyrrhetic acid	ALDH5A1
123	Z-11-hexadecenoic acid	ALDH6A1
134	oleanolic acid	ALDH9A1
135	tetradecanoic acid	ALDOA
138	Octadecanoic acid	ALDOB
139	Hexadecanoic acid	ALDOB
102	Uralsaponin E	ALDOB
102	Uralsaponin E	ALDOC
102	Uralsaponin E	ALDOC
102	Uralsaponin E	ALG10
102	Uralsaponin E	ALG10
102	Uralsaponin E	ALG10B
18	Gallic acid -O- diglucoside	ALG10B
20	9, 10-dihydro- 2-methyl-anthracen	ALG10B
102	Uralsaponin E	ALG10B
47	Amurenlaetone B	ALG2
87	Licorice glycoside B	ALG5
137	Linoleate	ALG6
7	Malic acid	ALG8
8	Pyroglutamic acid	ALG9
12	Succinic acid	ALG9
16	Gallic acid	ALK
18	Gallic acid -O- diglucoside	ALKAL2
23	Chlorogenic acid	ALKAL2
25	p-Hydroxybenzyl malonic acid	ALKBH1
29	Neochlorogenic acid	ALKBH1
32	Cryptochlorogenin acid	ALKBH1
33	3-O-Feruloylquinic acid	ALKBH1
35	Caffeic acid	ALKBH1
36	Vanillic acid	ALKBH1
54	cyclohexanecarboxylic acid	ALKBH1
56	Ferulic acid	ALKBH1
61	cinnamic acid	ALKBH1
70	Laccaic acid D-O-glucose	ALKBH1
77	Azelaic acid	ALKBH1
116	Glycyrrhetic acid	ALKBH1
123	Z-11-hexadecenoic acid	ALKBH1
134	oleanolic acid	ALKBH1
135	tetradecanoic acid	ALKBH1
138	Octadecanoic acid	ALKBH1
139	Hexadecanoic acid	ALKBH1
102	Uralsaponin E	ALKBH1
13	Guanine	ALKBH1
113	Macedonoside C	ALKBH1
5	Proline	ALKBH1
41	7-o-glucoptranoside of 1-(p-hydroxybenzyl)-6,7-dihydroxy-N-methylisoquinoline	ALKBH1
7	Malic acid	ALKBH1
8	Pyroglutamic acid	ALKBH1
12	Succinic acid	ALKBH2
16	Gallic acid	ALKBH3
18	Gallic acid -O- diglucoside	ALKBH4
23	Chlorogenic acid	ALKBH5
25	p-Hydroxybenzyl malonic acid	ALKBH6
29	Neochlorogenic acid	ALKBH7
32	Cryptochlorogenin acid	ALKBH8
33	3-O-Feruloylquinic acid	ALKBH8
35	Caffeic acid	ALKBH8
36	Vanillic acid	ALOX15B
54	cyclohexanecarboxylic acid	ALOX15B
56	Ferulic acid	ALOX15B
61	cinnamic acid	ALOX5
70	Laccaic acid D-O-glucose	ALOX5
77	Azelaic acid	ALOX5
116	Glycyrrhetic acid	ALOX5
123	Z-11-hexadecenoic acid	ALOX5
134	oleanolic acid	ALOX5
135	tetradecanoic acid	ALOX5
138	Octadecanoic acid	ALOX5
139	Hexadecanoic acid	ALOX5
41	7-o-glucoptranoside of 1-(p-hydroxybenzyl)-6,7-dihydroxy-N-methylisoquinoline	ALOX5
10	Adenosine	ALOX5
10	Adenosine	ALOX5
10	Adenosine	ALOX5
102	Uralsaponin E	ALOX5
105	phellodenol D	ALOX5
105	phellodenol D	ALOX5
105	phellodenol D	ALOX5
105	phellodenol D	ALOX5
134	oleanolic acid	ALOX5
105	phellodenol D	ALOX5
47	Amurenlaetone B	ALOX5
87	Licorice glycoside B	ALOX5
41	7-o-glucoptranoside of 1-(p-hydroxybenzyl)-6,7-dihydroxy-N-methylisoquinoline	ALOX5
6	Atractylenolide III sulfate	ALOXE3
58	Atractylenolide III	ALS2
113	Macedonoside C	ALS2CL
105	phellodenol D	ALX3
97	Licorice-saponin A3 (or isomer)	ALYREF
113	Macedonoside C	AMBP
47	Amurenlaetone B	AMBP
87	Licorice glycoside B	AMBP
113	Macedonoside C	AMBP
20	9, 10-dihydro- 2-methyl-anthracen	AMBP
43	Phellodendrine chloride	AMBP
43	Phellodendrine chloride	AMBP
41	7-o-glucoptranoside of 1-(p-hydroxybenzyl)-6,7-dihydroxy-N-methylisoquinoline	AMBP
105	phellodenol D	AMBP
20	9, 10-dihydro- 2-methyl-anthracen	AMBP
7	Malic acid	AMBP
8	Pyroglutamic acid	AMBP
12	Succinic acid	AMBP
15	Leucine	AMBP
16	Gallic acid	AMBP
18	Gallic acid -O- diglucoside	AMBP
23	Chlorogenic acid	AMBP
25	p-Hydroxybenzyl malonic acid	AMBP
29	Neochlorogenic acid	AMBP
32	Cryptochlorogenin acid	AMBP
33	3-O-Feruloylquinic acid	AMBP
35	Caffeic acid	AMBP
41	7-o-glucoptranoside of 1-(p-hydroxybenzyl)-6,7-dihydroxy-N-methylisoquinoline	AMBP
54	cyclohexanecarboxylic acid	AMN1
56	Ferulic acid	AMPD1
61	cinnamic acid	AMPD2
70	Laccaic acid D-O-glucose	AMPD3
77	Azelaic acid	AMPD3
116	Glycyrrhetic acid	AMY1A
123	Z-11-hexadecenoic acid	AMY1B
134	oleanolic acid	AMY1C
135	tetradecanoic acid	AMY2A
138	Octadecanoic acid	AMY2A
139	Hexadecanoic acid	AMY2B
7	Malic acid	ANK2
8	Pyroglutamic acid	ANK2
12	Succinic acid	ANK3
15	Leucine	ANKFN1
16	Gallic acid	ANKFN1
18	Gallic acid -O- diglucoside	ANKRD1
23	Chlorogenic acid	ANKRD13D
25	p-Hydroxybenzyl malonic acid	ANKRD20A3
29	Neochlorogenic acid	ANKRD40CL
32	Cryptochlorogenin acid	ANKRD44
33	3-O-Feruloylquinic acid	ANKRD44
35	Caffeic acid	ANKRD52
36	Vanillic acid	ANKRD9
47	Amurenlaetone B	ANO1
54	cyclohexanecarboxylic acid	ANO2
56	Ferulic acid	ANO7
61	cinnamic acid	ANO7
70	Laccaic acid D-O-glucose	ANO9
77	Azelaic acid	ANP32A
87	Licorice glycoside B	ANP32A
116	Glycyrrhetic acid	ANP32A
123	Z-11-hexadecenoic acid	ANP32A
134	oleanolic acid	ANP32A
135	tetradecanoic acid	ANP32A
138	Octadecanoic acid	ANP32A
139	Hexadecanoic acid	ANP32A
7	Malic acid	ANP32A
8	Pyroglutamic acid	ANP32A
12	Succinic acid	ANP32A
15	Leucine	ANP32A
16	Gallic acid	ANP32A
18	Gallic acid -O- diglucoside	ANP32A
23	Chlorogenic acid	ANP32A
25	p-Hydroxybenzyl malonic acid	ANP32A
29	Neochlorogenic acid	ANP32A
32	Cryptochlorogenin acid	ANP32A
33	3-O-Feruloylquinic acid	ANP32A
35	Caffeic acid	ANP32A
36	Vanillic acid	ANP32A
54	cyclohexanecarboxylic acid	ANP32A
56	Ferulic acid	ANP32A
61	cinnamic acid	ANP32A
70	Laccaic acid D-O-glucose	ANP32B
77	Azelaic acid	ANP32B
113	Macedonoside C	ANP32B
116	Glycyrrhetic acid	ANP32B
123	Z-11-hexadecenoic acid	ANP32B
134	oleanolic acid	ANP32B
135	tetradecanoic acid	ANP32B
138	Octadecanoic acid	ANP32B
139	Hexadecanoic acid	ANP32B
7	Malic acid	ANP32B
8	Pyroglutamic acid	ANP32B
12	Succinic acid	ANP32B
15	Leucine	ANP32B
16	Gallic acid	ANP32B
18	Gallic acid -O- diglucoside	ANP32B
23	Chlorogenic acid	ANP32B
25	p-Hydroxybenzyl malonic acid	ANP32B
29	Neochlorogenic acid	ANP32B
32	Cryptochlorogenin acid	ANP32B
33	3-O-Feruloylquinic acid	ANP32B
35	Caffeic acid	ANP32B
36	Vanillic acid	ANP32B
54	cyclohexanecarboxylic acid	ANP32B
56	Ferulic acid	ANP32B
61	cinnamic acid	ANP32B
70	Laccaic acid D-O-glucose	ANP32B
77	Azelaic acid	ANP32C
105	phellodenol D	ANP32C
116	Glycyrrhetic acid	ANP32C
123	Z-11-hexadecenoic acid	ANP32C
134	oleanolic acid	ANP32C
135	tetradecanoic acid	ANP32C
138	Octadecanoic acid	ANP32C
139	Hexadecanoic acid	ANP32C
7	Malic acid	ANP32C
8	Pyroglutamic acid	ANP32C
12	Succinic acid	ANP32C
15	Leucine	ANP32C
16	Gallic acid	ANP32C
18	Gallic acid -O- diglucoside	ANP32C
23	Chlorogenic acid	ANP32C
25	p-Hydroxybenzyl malonic acid	ANP32C
29	Neochlorogenic acid	ANP32C
32	Cryptochlorogenin acid	ANP32C
33	3-O-Feruloylquinic acid	ANP32C
35	Caffeic acid	ANP32C
36	Vanillic acid	ANP32C
54	cyclohexanecarboxylic acid	ANP32C
56	Ferulic acid	ANP32C
61	cinnamic acid	ANP32C
70	Laccaic acid D-O-glucose	ANP32C
77	Azelaic acid	ANP32D
102	Uralsaponin E	ANP32D
116	Glycyrrhetic acid	ANP32D
123	Z-11-hexadecenoic acid	ANP32D
134	oleanolic acid	ANP32D
135	tetradecanoic acid	ANP32D
138	Octadecanoic acid	ANP32D
139	Hexadecanoic acid	ANP32D
20	9, 10-dihydro- 2-methyl-anthracen	ANP32D
6	Atractylenolide III sulfate	ANP32D
58	Atractylenolide III	ANP32D
97	Licorice-saponin A3 (or isomer)	ANP32D
55	Astragaloside V/VI/VII	ANP32D
6	Atractylenolide III sulfate	ANP32D
58	Atractylenolide III	ANP32D
20	9, 10-dihydro- 2-methyl-anthracen	ANP32D
41	7-o-glucoptranoside of 1-(p-hydroxybenzyl)-6,7-dihydroxy-N-methylisoquinoline	ANP32D
41	7-o-glucoptranoside of 1-(p-hydroxybenzyl)-6,7-dihydroxy-N-methylisoquinoline	ANP32D
41	7-o-glucoptranoside of 1-(p-hydroxybenzyl)-6,7-dihydroxy-N-methylisoquinoline	ANP32D
20	9, 10-dihydro- 2-methyl-anthracen	ANP32D
47	Amurenlaetone B	ANP32D
87	Licorice glycoside B	ANP32D
113	Macedonoside C	ANP32D
41	7-o-glucoptranoside of 1-(p-hydroxybenzyl)-6,7-dihydroxy-N-methylisoquinoline	ANP32D
41	7-o-glucoptranoside of 1-(p-hydroxybenzyl)-6,7-dihydroxy-N-methylisoquinoline	ANP32D
41	7-o-glucoptranoside of 1-(p-hydroxybenzyl)-6,7-dihydroxy-N-methylisoquinoline	ANP32E
41	7-o-glucoptranoside of 1-(p-hydroxybenzyl)-6,7-dihydroxy-N-methylisoquinoline	ANP32E
41	7-o-glucoptranoside of 1-(p-hydroxybenzyl)-6,7-dihydroxy-N-methylisoquinoline	ANP32E
119	Glycyrrhizic acid	ANP32E
47	Amurenlaetone B	ANP32E
87	Licorice glycoside B	ANP32E
5	Proline	ANP32E
7	Malic acid	ANP32E
8	Pyroglutamic acid	ANP32E
12	Succinic acid	ANP32E
16	Gallic acid	ANP32E
18	Gallic acid -O- diglucoside	ANP32E
23	Chlorogenic acid	ANP32E
25	p-Hydroxybenzyl malonic acid	ANP32E
29	Neochlorogenic acid	ANP32E
32	Cryptochlorogenin acid	ANP32E
33	3-O-Feruloylquinic acid	ANP32E
35	Caffeic acid	ANP32E
36	Vanillic acid	ANP32E
47	Amurenlaetone B	ANP32E
54	cyclohexanecarboxylic acid	ANP32E
56	Ferulic acid	ANP32E
61	cinnamic acid	ANP32E
70	Laccaic acid D-O-glucose	ANP32E
77	Azelaic acid	ANP32E
87	Licorice glycoside B	ANXA1
116	Glycyrrhetic acid	ANXA3
123	Z-11-hexadecenoic acid	ANXA3
134	oleanolic acid	ANXA3
135	tetradecanoic acid	ANXA5
138	Octadecanoic acid	ANXA6
139	Hexadecanoic acid	ANXA6
47	Amurenlaetone B	ANXA9
87	Licorice glycoside B	AP1S1
47	Amurenlaetone B	AP1S2
87	Licorice glycoside B	AP1S3
7	Malic acid	AP2A2
8	Pyroglutamic acid	AP2A2
12	Succinic acid	AP2A2
16	Gallic acid	AP2A2
18	Gallic acid -O- diglucoside	AP3D1
23	Chlorogenic acid	AP4B1
25	p-Hydroxybenzyl malonic acid	AP4E1
29	Neochlorogenic acid	AP4M1
32	Cryptochlorogenin acid	AP4S1
33	3-O-Feruloylquinic acid	APAF1
35	Caffeic acid	APBB1
36	Vanillic acid	APBB1
54	cyclohexanecarboxylic acid	APBB1IP
56	Ferulic acid	APBB1IP
61	cinnamic acid	APBB1IP
70	Laccaic acid D-O-glucose	APBB1IP
77	Azelaic acid	APBB1IP
116	Glycyrrhetic acid	APBB1IP
123	Z-11-hexadecenoic acid	APBB1IP
134	oleanolic acid	APBB1IP
135	tetradecanoic acid	APBB1IP
138	Octadecanoic acid	APBB1IP
139	Hexadecanoic acid	APBB1IP
113	Macedonoside C	APBB1IP
47	Amurenlaetone B	APBB1IP
87	Licorice glycoside B	APBB1IP
113	Macedonoside C	APBB1IP
55	Astragaloside V/VI/VII	APBB1IP
47	Amurenlaetone B	APBB1IP
66	Taxifolin	APBB1IP
87	Licorice glycoside B	APBB1IP
47	Amurenlaetone B	APBB1IP
87	Licorice glycoside B	APBB1IP
103	Uralsaponin U/Uralsaponin N	APBB1IP
113	Macedonoside C	APBB1IP
47	Amurenlaetone B	APBB1IP
87	Licorice glycoside B	APBB1IP
103	Uralsaponin U/Uralsaponin N	APBB1IP
113	Macedonoside C	APBB2
47	Amurenlaetone B	APBB2
87	Licorice glycoside B	APBB3
47	Amurenlaetone B	APBB3
87	Licorice glycoside B	APEH
47	Amurenlaetone B	APEH
87	Licorice glycoside B	APEH
47	Amurenlaetone B	APEH
87	Licorice glycoside B	APEH
47	Amurenlaetone B	APEH
87	Licorice glycoside B	APEH
20	9, 10-dihydro- 2-methyl-anthracen	APEH
47	Amurenlaetone B	APEH
87	Licorice glycoside B	APEH
47	Amurenlaetone B	APEH
87	Licorice glycoside B	APEH
47	Amurenlaetone B	APEH
87	Licorice glycoside B	APEH
103	Uralsaponin U/Uralsaponin N	APEH
113	Macedonoside C	APEH
47	Amurenlaetone B	APEH
87	Licorice glycoside B	APEH
113	Macedonoside C	APEH
113	Macedonoside C	APEH
6	Atractylenolide III sulfate	APEH
58	Atractylenolide III	APEH
113	Macedonoside C	APEH
113	Macedonoside C	APH1A
105	phellodenol D	APH1B
102	Uralsaponin E	APH1B
92	Senkyunolide H	APH1B
106	shancigusin H	APOA5
113	Macedonoside C	APOB
6	Atractylenolide III sulfate	APOB
58	Atractylenolide III	APOB
55	Astragaloside V/VI/VII	APOBEC1
18	Gallic acid -O- diglucoside	APOBEC1
18	Gallic acid -O- diglucoside	APOBEC1
15	Leucine	APOBEC1
15	Leucine	APOBEC2
20	9, 10-dihydro- 2-methyl-anthracen	APOBEC2
41	7-o-glucoptranoside of 1-(p-hydroxybenzyl)-6,7-dihydroxy-N-methylisoquinoline	APOBEC2
21	Codonopsine	APOBEC2
34	Berberrubine	APOBEC3A
86	Ononin	APOBEC3A
113	Macedonoside C	APOBEC3B
133	Litcubine	APOBEC3B
55	Astragaloside V/VI/VII	APOBEC3C
47	Amurenlaetone B	APOBEC3C
87	Licorice glycoside B	APOBEC3D
13	Guanine	APOBEC3D
13	Guanine	APOBEC3F
13	Guanine	APOBEC3F
41	7-o-glucoptranoside of 1-(p-hydroxybenzyl)-6,7-dihydroxy-N-methylisoquinoline	APOBEC3G
7	Malic acid	APOBEC3G
1	Arginine	APOBEC3G
1	Arginine	APOBEC3H
1	Arginine	APOBEC3H
47	Amurenlaetone B	APOBEC4
87	Licorice glycoside B	APOBEC4
41	7-o-glucoptranoside of 1-(p-hydroxybenzyl)-6,7-dihydroxy-N-methylisoquinoline	APOBEC4
47	Amurenlaetone B	APOBEC4
87	Licorice glycoside B	APOBR
5	Proline	APOBR
20	9, 10-dihydro- 2-methyl-anthracen	APOC1
13	Guanine	APOC2
13	Guanine	APOC3
13	Guanine	APOC3
13	Guanine	APOC3
13	Guanine	APOC4
13	Guanine	APOD
13	Guanine	APOE
13	Guanine	APOH
13	Guanine	APOH
13	Guanine	APOH
13	Guanine	APOL3
13	Guanine	APOL3
13	Guanine	APOL5
13	Guanine	APOO
13	Guanine	APOOL
13	Guanine	APP
13	Guanine	APPL1
13	Guanine	APPL2
20	9, 10-dihydro- 2-methyl-anthracen	AQP9
13	Guanine	AQR
13	Guanine	AR
13	Guanine	AR
13	Guanine	AR
5	Proline	AR
13	Guanine	AR
13	Guanine	AR
20	9, 10-dihydro- 2-methyl-anthracen	AR
41	7-o-glucoptranoside of 1-(p-hydroxybenzyl)-6,7-dihydroxy-N-methylisoquinoline	ARAF
41	7-o-glucoptranoside of 1-(p-hydroxybenzyl)-6,7-dihydroxy-N-methylisoquinoline	AREG
47	Amurenlaetone B	AREG
87	Licorice glycoside B	ARFGEF1
41	7-o-glucoptranoside of 1-(p-hydroxybenzyl)-6,7-dihydroxy-N-methylisoquinoline	ARFGEF2
7	Malic acid	ARFGEF3
8	Pyroglutamic acid	ARFIP2
12	Succinic acid	ARG1
16	Gallic acid	ARG2
18	Gallic acid -O- diglucoside	ARG2
23	Chlorogenic acid	ARGLU1
25	p-Hydroxybenzyl malonic acid	ARHGAP11B
29	Neochlorogenic acid	ARHGAP11B
32	Cryptochlorogenin acid	ARHGAP24
33	3-O-Feruloylquinic acid	ARHGAP5
35	Caffeic acid	ARHGAP5
36	Vanillic acid	ARHGAP8
54	cyclohexanecarboxylic acid	ARHGAP9
56	Ferulic acid	ARHGEF1
61	cinnamic acid	ARHGEF10
70	Laccaic acid D-O-glucose	ARHGEF10L
77	Azelaic acid	ARHGEF11
116	Glycyrrhetic acid	ARHGEF12
119	Glycyrrhizic acid	ARHGEF15
123	Z-11-hexadecenoic acid	ARHGEF16
134	oleanolic acid	ARHGEF18
135	tetradecanoic acid	ARHGEF19
138	Octadecanoic acid	ARHGEF2
139	Hexadecanoic acid	ARHGEF25
41	7-o-glucoptranoside of 1-(p-hydroxybenzyl)-6,7-dihydroxy-N-methylisoquinoline	ARHGEF26
41	7-o-glucoptranoside of 1-(p-hydroxybenzyl)-6,7-dihydroxy-N-methylisoquinoline	ARHGEF3
20	9, 10-dihydro- 2-methyl-anthracen	ARHGEF33
20	9, 10-dihydro- 2-methyl-anthracen	ARHGEF35
41	7-o-glucoptranoside of 1-(p-hydroxybenzyl)-6,7-dihydroxy-N-methylisoquinoline	ARHGEF37
41	7-o-glucoptranoside of 1-(p-hydroxybenzyl)-6,7-dihydroxy-N-methylisoquinoline	ARHGEF38
7	Malic acid	ARHGEF39
8	Pyroglutamic acid	ARHGEF39
12	Succinic acid	ARHGEF4
16	Gallic acid	ARHGEF40
18	Gallic acid -O- diglucoside	ARHGEF5
23	Chlorogenic acid	ARHGEF6
25	p-Hydroxybenzyl malonic acid	ARHGEF7
29	Neochlorogenic acid	ARHGEF7
32	Cryptochlorogenin acid	ARHGEF9
33	3-O-Feruloylquinic acid	ARHGEF9
35	Caffeic acid	ARID1A
36	Vanillic acid	ARID3A
54	cyclohexanecarboxylic acid	ARID3A
56	Ferulic acid	ARID3A
61	cinnamic acid	ARIH1
70	Laccaic acid D-O-glucose	ARIH2
77	Azelaic acid	ARIH2
116	Glycyrrhetic acid	ARIH2
123	Z-11-hexadecenoic acid	ARIH2
134	oleanolic acid	ARIH2
135	tetradecanoic acid	ARIH2
138	Octadecanoic acid	ARIH2
139	Hexadecanoic acid	ARIH2
102	Uralsaponin E	ARIH2
102	Uralsaponin E	ARIH2
41	7-o-glucoptranoside of 1-(p-hydroxybenzyl)-6,7-dihydroxy-N-methylisoquinoline	ARIH2
102	Uralsaponin E	ARIH2
20	9, 10-dihydro- 2-methyl-anthracen	ARIH2
41	7-o-glucoptranoside of 1-(p-hydroxybenzyl)-6,7-dihydroxy-N-methylisoquinoline	ARIH2
102	Uralsaponin E	ARIH2
113	Macedonoside C	ARIH2
47	Amurenlaetone B	ARIH2
87	Licorice glycoside B	ARIH2
105	phellodenol D	ARIH2
102	Uralsaponin E	ARIH2
92	Senkyunolide H	ARIH2
106	shancigusin H	ARIH2
1	Arginine	ARIH2
1	Arginine	ARIH2
7	Malic acid	ARL2BP
8	Pyroglutamic acid	ARL6IP1
12	Succinic acid	ARL9
16	Gallic acid	ARMC9
18	Gallic acid -O- diglucoside	ARMCX5-GPRASP2
23	Chlorogenic acid	ARMH4
25	p-Hydroxybenzyl malonic acid	ARMT1
29	Neochlorogenic acid	ARMT1
32	Cryptochlorogenin acid	ARMT1
33	3-O-Feruloylquinic acid	ARMT1
35	Caffeic acid	ARMT1
36	Vanillic acid	ARMT1
54	cyclohexanecarboxylic acid	ARMT1
56	Ferulic acid	ARMT1
61	cinnamic acid	ARMT1
70	Laccaic acid D-O-glucose	ARMT1
77	Azelaic acid	ARMT1
116	Glycyrrhetic acid	ARMT1
123	Z-11-hexadecenoic acid	ARMT1
134	oleanolic acid	ARMT1
135	tetradecanoic acid	ARMT1
138	Octadecanoic acid	ARMT1
139	Hexadecanoic acid	ARMT1
6	Atractylenolide III sulfate	ARMT1
58	Atractylenolide III	ARMT1
7	Malic acid	ARMT1
8	Pyroglutamic acid	ARMT1
12	Succinic acid	ARMT1
16	Gallic acid	ARMT1
18	Gallic acid -O- diglucoside	ARNT
23	Chlorogenic acid	ARNT2
25	p-Hydroxybenzyl malonic acid	ARNTL
29	Neochlorogenic acid	ARNTL
32	Cryptochlorogenin acid	ARNTL2
33	3-O-Feruloylquinic acid	ARNTL2
35	Caffeic acid	ARNTL2
36	Vanillic acid	ARR3
54	cyclohexanecarboxylic acid	ARSB
56	Ferulic acid	ARSB
61	cinnamic acid	ARSD
70	Laccaic acid D-O-glucose	ARSE
77	Azelaic acid	ARSH
116	Glycyrrhetic acid	ARSH
123	Z-11-hexadecenoic acid	ART4
134	oleanolic acid	ART4
135	tetradecanoic acid	ARV1
138	Octadecanoic acid	ARV1
139	Hexadecanoic acid	ARV1
47	Amurenlaetone B	ARV1
87	Licorice glycoside B	ARV1
113	Macedonoside C	ARV1
20	9, 10-dihydro- 2-methyl-anthracen	ARV1
41	7-o-glucoptranoside of 1-(p-hydroxybenzyl)-6,7-dihydroxy-N-methylisoquinoline	ARV1
47	Amurenlaetone B	ARV1
87	Licorice glycoside B	ARV1
113	Macedonoside C	ARV1
113	Macedonoside C	ARV1
7	Malic acid	ARV1
8	Pyroglutamic acid	ARV1
12	Succinic acid	ARV1
16	Gallic acid	ARV1
18	Gallic acid -O- diglucoside	ARV1
23	Chlorogenic acid	ARV1
25	p-Hydroxybenzyl malonic acid	ARV1
29	Neochlorogenic acid	ARV1
32	Cryptochlorogenin acid	ARV1
33	3-O-Feruloylquinic acid	ARV1
35	Caffeic acid	ARV1
36	Vanillic acid	AS3MT
54	cyclohexanecarboxylic acid	AS3MT
56	Ferulic acid	ASAH1
61	cinnamic acid	ASAH1
70	Laccaic acid D-O-glucose	ASAH1
77	Azelaic acid	ASAH1
116	Glycyrrhetic acid	ASAH1
123	Z-11-hexadecenoic acid	ASAH1
134	oleanolic acid	ASAH1
135	tetradecanoic acid	ASAH1
138	Octadecanoic acid	ASAH1
139	Hexadecanoic acid	ASAH1
7	Malic acid	ASAH1
8	Pyroglutamic acid	ASAH1
12	Succinic acid	ASAH1
16	Gallic acid	ASAH1
18	Gallic acid -O- diglucoside	ASAH1
23	Chlorogenic acid	ASAH1
25	p-Hydroxybenzyl malonic acid	ASAH1
29	Neochlorogenic acid	ASAH1
32	Cryptochlorogenin acid	ASAH1
33	3-O-Feruloylquinic acid	ASAH1
35	Caffeic acid	ASAH1
36	Vanillic acid	ASAH1
54	cyclohexanecarboxylic acid	ASAH1
56	Ferulic acid	ASAH2B
61	cinnamic acid	ASAH2B
70	Laccaic acid D-O-glucose	ASAP2
77	Azelaic acid	ASB9
116	Glycyrrhetic acid	ASB9
123	Z-11-hexadecenoic acid	ASF1B
134	oleanolic acid	ASF1B
135	tetradecanoic acid	ASGR1
138	Octadecanoic acid	ASGR2
139	Hexadecanoic acid	ASIC1
7	Malic acid	ASIC1
8	Pyroglutamic acid	ASIC1
12	Succinic acid	ASIC1
16	Gallic acid	ASIC1
18	Gallic acid -O- diglucoside	ASIC1
23	Chlorogenic acid	ASIC1
25	p-Hydroxybenzyl malonic acid	ASIC1
29	Neochlorogenic acid	ASIC1
32	Cryptochlorogenin acid	ASIC1
33	3-O-Feruloylquinic acid	ASIC1
35	Caffeic acid	ASIC1
36	Vanillic acid	ASIC1
41	7-o-glucoptranoside of 1-(p-hydroxybenzyl)-6,7-dihydroxy-N-methylisoquinoline	ASIC1
54	cyclohexanecarboxylic acid	ASIC1
56	Ferulic acid	ASIC1
61	cinnamic acid	ASIC1
70	Laccaic acid D-O-glucose	ASIC1
77	Azelaic acid	ASIC1
116	Glycyrrhetic acid	ASIC1
123	Z-11-hexadecenoic acid	ASIC1
134	oleanolic acid	ASIC1
135	tetradecanoic acid	ASIC1
138	Octadecanoic acid	ASIC2
139	Hexadecanoic acid	ASIC2
7	Malic acid	ASIC2
8	Pyroglutamic acid	ASIC2
12	Succinic acid	ASIC2
16	Gallic acid	ASIC2
18	Gallic acid -O- diglucoside	ASIC2
23	Chlorogenic acid	ASIC2
25	p-Hydroxybenzyl malonic acid	ASIC2
29	Neochlorogenic acid	ASIC2
32	Cryptochlorogenin acid	ASIC2
33	3-O-Feruloylquinic acid	ASIC2
35	Caffeic acid	ASIC2
36	Vanillic acid	ASIC2
54	cyclohexanecarboxylic acid	ASIC2
56	Ferulic acid	ASIC2
61	cinnamic acid	ASIC2
70	Laccaic acid D-O-glucose	ASIC2
77	Azelaic acid	ASIC2
116	Glycyrrhetic acid	ASIC2
123	Z-11-hexadecenoic acid	ASIC2
134	oleanolic acid	ASIC2
135	tetradecanoic acid	ASIC2
138	Octadecanoic acid	ASIC3
139	Hexadecanoic acid	ASIC3
7	Malic acid	ASIC3
8	Pyroglutamic acid	ASIC3
12	Succinic acid	ASIC3
16	Gallic acid	ASIC3
18	Gallic acid -O- diglucoside	ASIC3
23	Chlorogenic acid	ASIC3
25	p-Hydroxybenzyl malonic acid	ASIC3
29	Neochlorogenic acid	ASIC3
32	Cryptochlorogenin acid	ASIC3
33	3-O-Feruloylquinic acid	ASIC3
35	Caffeic acid	ASIC3
36	Vanillic acid	ASIC3
54	cyclohexanecarboxylic acid	ASIC3
56	Ferulic acid	ASIC3
61	cinnamic acid	ASIC3
70	Laccaic acid D-O-glucose	ASIC3
77	Azelaic acid	ASIC3
116	Glycyrrhetic acid	ASIC3
123	Z-11-hexadecenoic acid	ASIC3
134	oleanolic acid	ASIC3
135	tetradecanoic acid	ASIC3
138	Octadecanoic acid	ASIC3
139	Hexadecanoic acid	ASIC4
18	Gallic acid -O- diglucoside	ASIC4
18	Gallic acid -O- diglucoside	ASIC4
92	Senkyunolide H	ASIC4
106	shancigusin H	ASIC4
15	Leucine	ASIC4
20	9, 10-dihydro- 2-methyl-anthracen	ASIC4
15	Leucine	ASIC4
41	7-o-glucoptranoside of 1-(p-hydroxybenzyl)-6,7-dihydroxy-N-methylisoquinoline	ASIC4
92	Senkyunolide H	ASIC4
106	shancigusin H	ASIC4
47	Amurenlaetone B	ASIC4
87	Licorice glycoside B	ASIC4
47	Amurenlaetone B	ASIC4
87	Licorice glycoside B	ASIC4
113	Macedonoside C	ASIC4
105	phellodenol D	ASIC4
20	9, 10-dihydro- 2-methyl-anthracen	ASIC4
20	9, 10-dihydro- 2-methyl-anthracen	ASIC4
47	Amurenlaetone B	ASIC4
87	Licorice glycoside B	ASIC4
105	phellodenol D	ASIC4
13	Guanine	ASIC4
105	phellodenol D	ASIC5
113	Macedonoside C	ASIC5
55	Astragaloside V/VI/VII	ASIC5
55	Astragaloside V/VI/VII	ASIC5
55	Astragaloside V/VI/VII	ASIC5
92	Senkyunolide H	ASIC5
106	shancigusin H	ASIC5
20	9, 10-dihydro- 2-methyl-anthracen	ASIC5
47	Amurenlaetone B	ASIC5
87	Licorice glycoside B	ASIC5
6	Atractylenolide III sulfate	ASIC5
10	Adenosine	ASIC5
58	Atractylenolide III	ASIC5
105	phellodenol D	ASIC5
113	Macedonoside C	ASIC5
41	7-o-glucoptranoside of 1-(p-hydroxybenzyl)-6,7-dihydroxy-N-methylisoquinoline	ASIC5
10	Adenosine	ASIC5
92	Senkyunolide H	ASIC5
106	shancigusin H	ASIC5
92	Senkyunolide H	ASIC5
106	shancigusin H	ASIC5
92	Senkyunolide H	ASIC5
106	shancigusin H	ASIC5
92	Senkyunolide H	ASMT
106	shancigusin H	ASMTL
92	Senkyunolide H	ASPH
106	shancigusin H	ASPH
92	Senkyunolide H	ASPN
106	shancigusin H	ASPSCR1
92	Senkyunolide H	ASZ1
106	shancigusin H	ATAD5
18	Gallic acid -O- diglucoside	ATCAY
41	7-o-glucoptranoside of 1-(p-hydroxybenzyl)-6,7-dihydroxy-N-methylisoquinoline	ATCAY
20	9, 10-dihydro- 2-methyl-anthracen	ATG2B
92	Senkyunolide H	ATG2B
106	shancigusin H	ATG4B
113	Macedonoside C	ATG4B
20	9, 10-dihydro- 2-methyl-anthracen	ATG4C
92	Senkyunolide H	ATG4D
106	shancigusin H	ATG9A
113	Macedonoside C	ATG9B
20	9, 10-dihydro- 2-methyl-anthracen	ATG9B
92	Senkyunolide H	ATG9B
106	shancigusin H	ATIC
113	Macedonoside C	ATL1
92	Senkyunolide H	ATM
102	Uralsaponin E	ATM
106	shancigusin H	ATP10A
92	Senkyunolide H	ATP10B
106	shancigusin H	ATP10D
92	Senkyunolide H	ATP12A
106	shancigusin H	ATP12A
92	Senkyunolide H	ATP13A2
95	22-Acetoxyl licorice-saponin G2	ATP1A2
96	22-Hydroxy-licorice-saponin G2	ATP1A2
106	shancigusin H	ATP1A3
110	Licorice-saponin G2	ATP1A3
47	Amurenlaetone B	ATP1A3
87	Licorice glycoside B	ATP1A4
92	Senkyunolide H	ATP1A4
106	shancigusin H	ATP1B1
92	Senkyunolide H	ATP2A3
105	phellodenol D	ATP4A
106	shancigusin H	ATP4A
92	Senkyunolide H	ATP4B
106	shancigusin H	ATP4B
18	Gallic acid -O- diglucoside	ATP5F1A
92	Senkyunolide H	ATP5F1A
106	shancigusin H	ATP5F1B
47	Amurenlaetone B	ATP5F1B
87	Licorice glycoside B	ATP5F1C
92	Senkyunolide H	ATP5F1C
106	shancigusin H	ATP5F1D
55	Astragaloside V/VI/VII	ATP5F1D
92	Senkyunolide H	ATP5F1E
106	shancigusin H	ATP5F1E
55	Astragaloside V/VI/VII	ATP5IF1
92	Senkyunolide H	ATP5IF1
106	shancigusin H	ATP5MC1
20	9, 10-dihydro- 2-methyl-anthracen	ATP5MC1
55	Astragaloside V/VI/VII	ATP5MC1
92	Senkyunolide H	ATP5MC1
106	shancigusin H	ATP5MC2
10	Adenosine	ATP5MC2
55	Astragaloside V/VI/VII	ATP5MC2
92	Senkyunolide H	ATP5MC2
106	shancigusin H	ATP5MC3
55	Astragaloside V/VI/VII	ATP5MC3
92	Senkyunolide H	ATP5MC3
106	shancigusin H	ATP5MC3
55	Astragaloside V/VI/VII	ATP5ME
92	Senkyunolide H	ATP5ME
106	shancigusin H	ATP5ME
47	Amurenlaetone B	ATP5MF
55	Astragaloside V/VI/VII	ATP5MF
87	Licorice glycoside B	ATP5MG
92	Senkyunolide H	ATP5MG
106	shancigusin H	ATP5MGL
113	Macedonoside C	ATP5MGL
55	Astragaloside V/VI/VII	ATP5MGL
92	Senkyunolide H	ATP5MGL
106	shancigusin H	ATP5MGL
113	Macedonoside C	ATP5PB
55	Astragaloside V/VI/VII	ATP5PB
92	Senkyunolide H	ATP5PB
105	phellodenol D	ATP5PB
106	shancigusin H	ATP5PD
55	Astragaloside V/VI/VII	ATP5PD
92	Senkyunolide H	ATP5PD
105	phellodenol D	ATP5PF
106	shancigusin H	ATP5PF
55	Astragaloside V/VI/VII	ATP5PO
92	Senkyunolide H	ATP5PO
102	Uralsaponin E	ATP5PO
106	shancigusin H	ATP5S
20	9, 10-dihydro- 2-methyl-anthracen	ATP5S
55	Astragaloside V/VI/VII	ATP5S
92	Senkyunolide H	ATP5S
102	Uralsaponin E	ATP6AP1
106	shancigusin H	ATP6AP1
55	Astragaloside V/VI/VII	ATP6AP1
92	Senkyunolide H	ATP6AP1L
106	shancigusin H	ATP6AP1L
47	Amurenlaetone B	ATP6AP1L
55	Astragaloside V/VI/VII	ATP6AP2
87	Licorice glycoside B	ATP6AP2
92	Senkyunolide H	ATP6AP2
106	shancigusin H	ATP6AP2
47	Amurenlaetone B	ATP6V0A1
55	Astragaloside V/VI/VII	ATP6V0A1
87	Licorice glycoside B	ATP6V0A1
92	Senkyunolide H	ATP6V0A1
106	shancigusin H	ATP6V0A2
112	22β-Acetoxy-licorice-saponin B2	ATP6V0A2
41	7-o-glucoptranoside of 1-(p-hydroxybenzyl)-6,7-dihydroxy-N-methylisoquinoline	ATP6V0A2
55	Astragaloside V/VI/VII	ATP6V0A4
92	Senkyunolide H	ATP6V0A4
106	shancigusin H	ATP6V0A4
113	Macedonoside C	ATP6V0B
55	Astragaloside V/VI/VII	ATP6V0B
92	Senkyunolide H	ATP6V0B
106	shancigusin H	ATP6V0B
113	Macedonoside C	ATP6V0B
55	Astragaloside V/VI/VII	ATP6V0B
92	Senkyunolide H	ATP6V0C
105	phellodenol D	ATP6V0C
106	shancigusin H	ATP6V0C
55	Astragaloside V/VI/VII	ATP6V0C
92	Senkyunolide H	ATP6V0D1
102	Uralsaponin E	ATP6V0D1
106	shancigusin H	ATP6V0D1
55	Astragaloside V/VI/VII	ATP6V0D1
92	Senkyunolide H	ATP6V0D2
102	Uralsaponin E	ATP6V0D2
106	shancigusin H	ATP6V0D2
55	Astragaloside V/VI/VII	ATP6V0D2
92	Senkyunolide H	ATP6V0E1
106	shancigusin H	ATP6V0E1
55	Astragaloside V/VI/VII	ATP6V0E1
92	Senkyunolide H	ATP6V0E1
106	shancigusin H	ATP6V0E2
55	Astragaloside V/VI/VII	ATP6V0E2
92	Senkyunolide H	ATP6V0E2
95	22-Acetoxyl licorice-saponin G2	ATP6V0E2
96	22-Hydroxy-licorice-saponin G2	ATP6V0E2
106	shancigusin H	ATP6V1A
110	Licorice-saponin G2	ATP6V1A
55	Astragaloside V/VI/VII	ATP6V1A
92	Senkyunolide H	ATP6V1B1
106	shancigusin H	ATP6V1B1
55	Astragaloside V/VI/VII	ATP6V1B1
92	Senkyunolide H	ATP6V1B1
106	shancigusin H	ATP6V1B1
20	9, 10-dihydro- 2-methyl-anthracen	ATP6V1B2
41	7-o-glucoptranoside of 1-(p-hydroxybenzyl)-6,7-dihydroxy-N-methylisoquinoline	ATP6V1B2
7	Malic acid	ATP6V1B2
8	Pyroglutamic acid	ATP6V1B2
12	Succinic acid	ATP6V1B2
16	Gallic acid	ATP6V1B2
18	Gallic acid -O- diglucoside	ATP6V1C1
23	Chlorogenic acid	ATP6V1C1
25	p-Hydroxybenzyl malonic acid	ATP6V1C1
29	Neochlorogenic acid	ATP6V1C1
32	Cryptochlorogenin acid	ATP6V1C1
33	3-O-Feruloylquinic acid	ATP6V1C2
35	Caffeic acid	ATP6V1C2
36	Vanillic acid	ATP6V1C2
54	cyclohexanecarboxylic acid	ATP6V1C2
56	Ferulic acid	ATP6V1D
61	cinnamic acid	ATP6V1D
70	Laccaic acid D-O-glucose	ATP6V1D
77	Azelaic acid	ATP6V1D
116	Glycyrrhetic acid	ATP6V1E1
119	Glycyrrhizic acid	ATP6V1E1
123	Z-11-hexadecenoic acid	ATP6V1E1
134	oleanolic acid	ATP6V1E1
135	tetradecanoic acid	ATP6V1E2
138	Octadecanoic acid	ATP6V1E2
139	Hexadecanoic acid	ATP6V1E2
41	7-o-glucoptranoside of 1-(p-hydroxybenzyl)-6,7-dihydroxy-N-methylisoquinoline	ATP6V1E2
47	Amurenlaetone B	ATP6V1F
87	Licorice glycoside B	ATP6V1F
113	Macedonoside C	ATP6V1F
41	7-o-glucoptranoside of 1-(p-hydroxybenzyl)-6,7-dihydroxy-N-methylisoquinoline	ATP6V1G1
1	Arginine	ATP6V1G1
1	Arginine	ATP6V1G1
1	Arginine	ATP6V1G2
1	Arginine	ATP6V1G2
1	Arginine	ATP6V1G2
1	Arginine	ATP6V1G2
18	Gallic acid -O- diglucoside	ATP6V1G2
18	Gallic acid -O- diglucoside	ATP6V1G2
41	7-o-glucoptranoside of 1-(p-hydroxybenzyl)-6,7-dihydroxy-N-methylisoquinoline	ATP6V1G3
9	Tyrosine	ATP6V1G3
47	Amurenlaetone B	ATP6V1G3
87	Licorice glycoside B	ATP6V1H
41	7-o-glucoptranoside of 1-(p-hydroxybenzyl)-6,7-dihydroxy-N-methylisoquinoline	ATP6V1H
105	phellodenol D	ATP6V1H
14	Galloyl glucose	ATP8B2
105	phellodenol D	ATPAF1
41	7-o-glucoptranoside of 1-(p-hydroxybenzyl)-6,7-dihydroxy-N-methylisoquinoline	ATRAID
55	Astragaloside V/VI/VII	ATRAID
113	Macedonoside C	ATRAID
7	Malic acid	ATRAID
8	Pyroglutamic acid	ATRAID
12	Succinic acid	ATRAID
16	Gallic acid	ATRAID
18	Gallic acid -O- diglucoside	ATRAID
23	Chlorogenic acid	ATRAID
25	p-Hydroxybenzyl malonic acid	ATRAID
29	Neochlorogenic acid	ATRAID
32	Cryptochlorogenin acid	ATRAID
33	3-O-Feruloylquinic acid	ATRAID
35	Caffeic acid	ATRAID
36	Vanillic acid	ATRAID
54	cyclohexanecarboxylic acid	ATRAID
56	Ferulic acid	ATRAID
61	cinnamic acid	ATRAID
70	Laccaic acid D-O-glucose	ATRAID
77	Azelaic acid	ATRAID
105	phellodenol D	ATRAID
116	Glycyrrhetic acid	ATRAID
123	Z-11-hexadecenoic acid	ATRAID
134	oleanolic acid	ATRAID
135	tetradecanoic acid	ATXN1L
138	Octadecanoic acid	AURKB
139	Hexadecanoic acid	AURKB
[truncated: 20,663 more rows]
